# Supplementary material for: Integrated prediction of water pollution and risk assessment of water system connectivity based on dynamic model average and model selection criteria
Source: PLoS One. 2023 Oct 19;18(10):e0287209. doi: 10.1371/journal.pone.0287209 (PMC10586615; doi:10.1371/journal.pone.0287209)
Supplement: S1 Data — (XLSX) [file pone.0287209.s001.xlsx]

## Sheet: hydrometeorological data
Year	Month	Minimum temperature°C	Maximum temperature°C	Average temperature°C	Precipitation mm
2003	1	-1.7	7.5	2.9	18
2003	2	1.8	9.8	5.8	65
2003	3	5.4	13.9	9.7	87
2003	4	11.8	20.4	16.1	129
2003	5	17.2	25.5	21.3	74
2003	6	21.3	30.5	25.9	224
2003	7	25.1	31.1	28.1	323
2003	8	23.9	29.9	26.9	186
2003	9	19.3	27.5	23.4	86
2003	10	11.7	21.8	16.7	116
2003	11	6.2	14.7	10.4	67
2003	12	0.4	8.4	4.4	22
2004	1	-1.1	6.8	2.8	26
2004	2	3.1	14.2	8.6	32
2004	3	6.2	16	11.1	39
2004	4	12.8	24.2	18.5	48
2004	5	16.8	27.2	22	110
2004	6	20.7	29.8	25.3	112
2004	7	24.3	32.5	28.4	286
2004	8	22.9	29.8	26.3	197
2004	9	18	27.7	22.8	69
2004	10	11.5	22.9	17.2	9
2004	11	6.1	17.9	12	41
2004	12	1.8	8.9	5.3	33
2005	1	-2.6	5.5	1.4	10
2005	2	-0.9	5.5	2.3	43
2005	3	4	14.9	9.5	35
2005	4	12.9	24.8	18.8	108
2005	5	17.6	26.4	22	116
2005	6	22.8	32.4	27.6	122
2005	7	25.4	31.8	28.6	345
2005	8	23	29.2	26.1	217
2005	9	19.9	27.2	23.6	171
2005	10	12.5	21.8	17.2	29
2005	11	8.3	17.6	12.9	57
2005	12	-0.9	8.6	3.9	6
2006	1	-0.5	6.3	2.9	42
2006	2	1	8.2	4.6	43
2006	3	5.9	17.4	11.7	7
2006	4	12.7	23.3	18	112
2006	5	17.1	27.2	22.2	84
2006	6	22.1	31.9	27	100
2006	7	25.5	31.5	28.5	278
2006	8	24.2	32	28.1	94
2006	9	17.9	26.6	22.2	120
2006	10	14.3	25	19.7	17
2006	11	7.7	17.2	12.4	76
2006	12	0.5	9.4	4.9	22
2007	1	-1.5	7.8	3.1	10
2007	2	4.3	14.1	9.2	72
2007	3	7.5	15.5	11.5	92
2007	4	12	22.2	17.1	61
2007	5	18.7	29.8	24.3	138
2007	6	22.2	29.6	25.9	103
2007	7	24.7	31.2	27.9	468
2007	8	24.4	31.2	27.8	124
2007	9	18.2	27.5	22.9	26
2007	10	13.2	22.4	17.8	28
2007	11	5.4	16.5	11	24
2007	12	2.2	9.6	5.9	22
2008	1	-2.6	3.7	0.5	55
2008	2	-1.7	8.7	3.5	9
2008	3	7.3	17.9	12.6	39
2008	4	12.2	22	17.1	140
2008	5	18	28.7	23.4	113
2008	6	21.2	29.2	25.2	68
2008	7	24.9	31.1	28	315
2008	8	23.3	30.6	26.9	252
2008	9	19.5	27.3	23.4	49
2008	10	13.9	22.8	18.3	59
2008	11	6.1	16.3	11.2	18
2008	12	0.2	10.9	5.5	3
2009	1	-2.4	7.3	2.4	8
2009	2	4.6	11	7.8	61
2009	3	6.2	14.9	10.6	47
2009	4	12.2	22.3	17.3	91
2009	5	16.8	26.9	21.8	137
2009	6	22.8	32.2	27.5	111
2009	7	24.8	31.8	28.3	185
2009	8	23.4	30.5	26.9	145
2009	9	19.5	26.5	23	62
2009	10	13.8	25.3	19.5	20
2009	11	3.1	12.2	7.7	80
2009	12	0.5	8	4.3	26
2010	1	-1.4	7.4	3	8
2010	2	2.4	9.4	5.9	51
2010	3	5.6	13.4	9.5	73
2010	4	9.6	18.5	14.1	110
2010	5	17	26	21.5	115
2010	6	21.1	29.9	25.5	71
2010	7	25.2	31.5	28.4	320
2010	8	24.1	31.9	28	131
2010	9	19.8	26.7	23.3	159
2010	10	11.3	22.1	16.7	22
2010	11	5.4	18.2	11.8	9
2010	12	0.6	11.5	6.1	4
2011	1	-4.6	4	-0.3	5
2011	2	0.5	10.2	5.4	42
2011	3	4.6	15.2	9.9	28
2011	4	11.4	23.7	17.5	19
2011	5	16.8	27.1	22	78
2011	6	21.6	30	25.8	127
2011	7	24.6	32.4	28.5	108
2011	8	23.3	29.6	26.4	124
2011	9	18.2	24.9	21.6	82
2011	10	12.3	21.6	16.9	56
2011	11	8.9	15.9	12.4	90
2011	12	-0.3	7.9	3.8	13
2012	1	-1.1	5.2	2	10
2012	2	-0.1	7	3.5	14
2012	3	4.8	13.4	9.1	69
2012	4	12.7	23.5	18.1	49
2012	5	18	27.1	22.5	71
2012	6	21.9	31.1	26.5	70
2012	7	25.4	33.1	29.3	224
2012	8	23.7	30.4	27	134
2012	9	17.6	26.6	22.1	124
2012	10	12.7	22.8	17.7	41
2012	11	5.1	14	9.6	32
2012	12	-0.3	5.7	2.7	34
2013	1	-2	6.2	2.1	16
2013	2	1.4	8.6	5	37
2013	3	7.1	16.4	11.7	31
2013	4	10.5	22	16.3	59
2013	5	17.5	26.8	22.1	136
2013	6	21.6	30.2	25.9	68
2013	7	26.1	33.3	29.7	225
2013	8	25.2	33.7	29.4	157
2013	9	18.5	26.6	22.6	137
2013	10	12.3	23.4	17.8	15
2013	11	6.5	15.6	11.1	41
2013	12	-0.8	9.6	4.4	2
2014	1	-0.2	10.4	5.1	15
2014	2	1.5	6.9	4.2	61
2014	3	7.4	17.3	12.4	43
2014	4	12.7	21.3	17	112
2014	5	13.3	23.3	18.3	108
2014	6	21.3	29.4	25.3	64
2014	7	23.5	31.7	27.6	175
2014	8	22.1	28.8	25.5	133
2014	9	19.3	25.6	22.4	172
2014	10	13.5	23	18.3	78
2014	11	7.5	15.2	11.4	69
2014	12	-0.4	9.1	4.4	5
2015	1	0.2	9.1	4.6	20
2015	2	1.8	10.4	6.1	42
2015	3	6.9	15.5	11.2	63
2015	4	11.3	21	16.1	118
2015	5	17.3	26.3	21.8	125
2015	6	21.5	28.7	25.1	149
2015	7	23	30.4	26.7	255
2015	8	22.6	30.7	26.6	127
2015	9	18.3	26.8	22.5	89
2015	10	12.6	23.3	17.9	73
2015	11	6.6	12.8	9.7	110
2015	12	1.6	9.1	5.4	10
2016	1	-1.4	5.8	2.2	21
2016	2	0.9	11.9	6.4	32
2016	3	6.7	16.6	11.7	30
2016	4	13.6	22.9	18.2	101
2016	5	16.1	25.5	20.8	116
2016	6	20.9	29.8	25.3	164
2016	7	25	32	28.5	265
2016	8	24.3	32	28.1	125
2016	9	19.2	28	23.6	62
2016	10	14.1	21.1	17.6	130
2016	11	6.2	14.5	10.4	59
2016	12	2.2	10.7	6.5	39
2017	1	1	8.7	4.9	37
2017	2	1.5	11.6	6.6	40
2017	3	4.5	14.2	9.3	43
2017	4	12.5	23	17.7	87
2017	5	17.6	28.6	23.1	78
2017	6	20.6	29.2	24.9	100
2017	7	25.6	33.4	29.5	144
2017	8	24	31.5	27.7	159
2017	9	19.6	27.1	23.4	128
2017	10	12.3	20.4	16.3	81
2017	11	6.6	16.2	11.4	19
2017	12	0.7	9.9	5.3	6
2018	1	-1.9	5.3	1.7	42
2018	2	0	10.2	5.1	28
2018	3	7.3	17.3	12.3	69
2018	4	12.7	23.5	18.1	85
2018	5	18.3	27.2	22.7	146
2018	6	21.9	31.4	26.7	65
2018	7	25.2	32.7	29	181
2018	8	24.7	32.5	28.6	167
2018	9	19.1	27.4	23.2	86
2018	10	11.5	22.5	17	23
2018	11	6.8	15.6	11.2	75
2018	12	1	7.5	4.3	39
2019	1	-5	16	3	43
2019	2	-5	15	3	37
2019	3	2	24	11.5	17
2019	4	6	31	15.5	100
2019	5	11	34	21.5	30
2019	6	20	36	26	215
2019	7	21	37	29	55
2019	8	20	37	28	128
2019	9	16	33	24	5
2019	10	9	32	18	46
2019	11	1	25	12	37
2019	12	-5	19	5.5	13
2020	1	-3	13	3	110
2020	2	5	15	12.5	0
2020	3	6	17	14.5	0
2020	4	9	22	20	8
2020	5	17	30	32	0.7
2020	6	22	31	37.5	98.6
2020	7	22	29	36.5	98.6
2020	8	25	33	41.5	0
2020	9	18	28	32	27.6
2020	10	11	21	21.5	58.7
2020	11	6	17	14.5	10.4
2020	12	-1	9	3.5	50.1
2021	1	-1	9	3.5	15.2
2021	2	2	15	9.5	19.3
2021	3	5	14	12	47.6
2021	4	10	20	20	15.8
2021	5	16	25	28.5	58.1
2021	6	22	31	37.5	15.6
2021	7	24	31	39.5	106.4
2021	8	23	30	38	52.3
2021	9	19	30	34	109.6
2021	10	11	21	21.5	84.1
2021	11	4	17	12.5	12.4
2021	12	-1	12	5	4.7

## Sheet: water pollution data
No	River	Name	Year	Month	x	y	COD	T	Turbidity	AN	Permanganate index	hydrogen ion exponent
S1	Shaying River	Kangdian station	2003	1	114.68	33.6266	0.79	4.19	66.4833	10.3333	8.01833	8.06833
S1	Shaying River	Kangdian station	2003	2	114.68	33.6266	1.46	10.59	85.8167	5.68	9.08333	8.06333
S1	Shaying River	Kangdian station	2003	3	114.68	33.6266	1.24	15.75	86.3	6.22	6.7	8.185
S1	Shaying River	Kangdian station	2003	4	114.68	33.6266	1.19	17.64	105.35	6.315	6.59333	8.12833
S1	Shaying River	Kangdian station	2003	5	114.68	33.6266	1.1	23.66	76.9833	7.4	7.23	7.82333
S1	Shaying River	Kangdian station	2003	6	114.68	33.6266	2.04	28.02	49.95	7.30333	7.98167	7.875
S1	Shaying River	Kangdian station	2003	7	114.68	33.6266	1.61	28.19	81.5833	6.855	7.53333	8.065
S1	Shaying River	Kangdian station	2003	8	114.68	33.6266	1.91	30.77	30.85	7.34333	8.61	8.04667
S1	Shaying River	Kangdian station	2003	9	114.68	33.6266	1.98	26.51	35.6167	8.05	8.4	8.08667
S1	Shaying River	Kangdian station	2003	10	114.68	33.6266	0.9	16.49	74.0167	6.55167	7.255	8.13167
S1	Shaying River	Kangdian station	2003	11	114.68	33.6266	1.57	13.61	26.7167	5.065	6.34667	8.26
S1	Shaying River	Kangdian station	2003	12	114.68	33.6266	1.87	6.34	83.1667	6.5	7.30167	8.05167
S1	Shaying River	Kangdian station	2004	1	114.68	33.6266	2.46	4.67	53.2833	6.72167	7.415	8.10333
S1	Shaying River	Kangdian station	2004	2	114.68	33.6266	1.96	11.4	318.1	7.22	7.27167	7.98833
S1	Shaying River	Kangdian station	2004	3	114.68	33.6266	0.97	14.38	474.45	8.49167	6.78833	7.75
S1	Shaying River	Kangdian station	2004	4	114.68	33.6266	1.73	18.19	538.367	9.39333	6.60167	7.80167
S1	Shaying River	Kangdian station	2004	5	114.68	33.6266	1.39	23.59	222.383	7.49167	6.39167	7.88667
S1	Shaying River	Kangdian station	2004	6	114.68	33.6266	1.1	27.58	148.5	6.58333	6.20667	7.96833
S1	Shaying River	Kangdian station	2004	7	114.68	33.6266	1.37	29.53	115.217	5.83167	6.195	8.005
S1	Shaying River	Kangdian station	2004	8	114.68	33.6266	2.85	30.25	68.5833	6.24	5.72	8.02
S1	Shaying River	Kangdian station	2004	9	114.68	33.6266	1.29	25.19	36.85	6.18333	5.815	7.98
S1	Shaying River	Kangdian station	2004	10	114.68	33.6266	2.5	16.2	35.0333	6.06833	5.80333	8.08
S1	Shaying River	Kangdian station	2004	11	114.68	33.6266	2.2	12.82	40.8	5.165	4.49333	8.01333
S1	Shaying River	Kangdian station	2004	12	114.68	33.6266	1.45	7.99	38.88	4.034	3.412	8.08
S1	Shaying River	Kangdian station	2005	1	114.68	33.6266	0.95	5.42	319.5	4.88	5.85	8.12
S1	Shaying River	Kangdian station	2005	2	114.68	33.6266	1.91	10.41	38.34	7.386	6.382	7.954
S1	Shaying River	Kangdian station	2005	3	114.68	33.6266	1.79	16.58	77.25	8.49333	6.11333	7.99167
S1	Shaying River	Kangdian station	2005	4	114.68	33.6266	1.34	18.18	83.7333	8.335	6.395	8.05333
S1	Shaying River	Kangdian station	2005	5	114.68	33.6266	1.96	23.1	34.2667	7.88667	6.10167	8.13333
S1	Shaying River	Kangdian station	2005	6	114.68	33.6266	2.35	27.19	32.0667	8.43167	6.19333	8.145
S1	Shaying River	Kangdian station	2005	7	114.68	33.6266	2.05	29.15	24.95	6.81667	5.34	8.18
S1	Shaying River	Kangdian station	2005	8	114.68	33.6266	1.76	29.06	40.3333	7.98333	7.40667	8.28
S1	Shaying River	Kangdian station	2005	9	114.68	33.6266	0.97	26.54	29.2833	7.88667	7.44	8.275
S1	Shaying River	Kangdian station	2005	10	114.68	33.6266	2.57	16.19	17.1333	8.29667	7.20167	8.21667
S1	Shaying River	Kangdian station	2005	11	114.68	33.6266	2.46	13.53	15.15	8.045	7.28333	8.21
S1	Shaying River	Kangdian station	2005	12	114.68	33.6266	0.9	6	12.0333	8.18167	7.74667	8.19833
S1	Shaying River	Kangdian station	2006	1	114.68	33.6266	1.27	4.68	21.3167	8.92667	7.725	8.145
S1	Shaying River	Kangdian station	2006	2	114.68	33.6266	2.73	11.24	154.44	8.678	7.328	8.036
S1	Shaying River	Kangdian station	2006	3	114.68	33.6266	1.57	16.64	357.78	8.128	6.152	8.032
S1	Shaying River	Kangdian station	2006	4	114.68	33.6266	1.78	19.32	91.45	6.94667	8.415	7.925
S1	Shaying River	Kangdian station	2006	5	114.68	33.6266	2.4	23.37	90.3667	6.69	8.81167	8.015
S1	Shaying River	Kangdian station	2006	6	114.68	33.6266	1.68	27.78	31.55	6.55167	7.62	8.01
S1	Shaying River	Kangdian station	2006	7	114.68	33.6266	0.9	29.65	38.2667	6.63667	8.07333	7.955
S1	Shaying River	Kangdian station	2006	8	114.68	33.6266	2.5	29.34	161.05	6.92167	8.11833	7.99167
S1	Shaying River	Kangdian station	2006	9	114.68	33.6266	0.99	25.71	121.75	7.12167	8.69333	7.98333
S1	Shaying River	Kangdian station	2006	10	114.68	33.6266	1.94	17.91	88.6	7.50333	8.21	8.01667
S1	Shaying River	Kangdian station	2006	11	114.68	33.6266	1.98	12.26	15.4	7.20167	8.245	7.97333
S1	Shaying River	Kangdian station	2006	12	114.68	33.6266	1.13	7.49	46.2833	7.11167	7.69833	7.98
S1	Shaying River	Kangdian station	2007	1	114.68	33.6266	2.59	5.12	54.7167	6.85333	8.30167	7.925
S1	Shaying River	Kangdian station	2007	2	114.68	33.6266	1.2	10.64	55.8333	6.89833	6.85167	8
S1	Shaying River	Kangdian station	2007	3	114.68	33.6266	2.27	15.57	116.467	7.22667	6.4	8.05667
S1	Shaying River	Kangdian station	2007	4	114.68	33.6266	2.66	16.75	78.9167	7.42833	6.2	8.06667
S1	Shaying River	Kangdian station	2007	5	114.68	33.6266	1.91	23.29	102.483	7.48333	9.81333	8.12333
S1	Shaying River	Kangdian station	2007	6	114.68	33.6266	0.73	27.6	54.8333	7.58833	10.6933	8.085
S1	Shaying River	Kangdian station	2007	7	114.68	33.6266	2.63	29	46.0833	7.655	7.455	8.075
S1	Shaying River	Kangdian station	2007	8	114.68	33.6266	0.83	29.56	96.24	7.342	5.05	8.098
S1	Shaying River	Kangdian station	2007	9	114.68	33.6266	2.08	25.77	280.25	9.91833	5.90167	8.035
S1	Shaying River	Kangdian station	2007	10	114.68	33.6266	2.71	16.86	124.133	7.74667	4.835	7.92667
S1	Shaying River	Kangdian station	2007	11	114.68	33.6266	2.82	12.92	92.7667	6.89333	4.92833	7.98
S1	Shaying River	Kangdian station	2007	12	114.68	33.6266	1.77	7.46	81.4667	8.04333	6.41167	8.02167
S1	Shaying River	Kangdian station	2008	1	114.68	33.6266	1.25	5.67	66.1667	8.265	5.80333	8.02167
S1	Shaying River	Kangdian station	2008	2	114.68	33.6266	1.63	10.1	63.1	8.10833	5.75667	8.05
S1	Shaying River	Kangdian station	2008	3	114.68	33.6266	0.78	16.44	37.15	8.455	6.13	8.02333
S1	Shaying River	Kangdian station	2008	4	114.68	33.6266	0.95	17.96	53.6167	9.14833	5.59	7.98
S1	Shaying River	Kangdian station	2008	5	114.68	33.6266	0.86	23.01	97.5	7.90833	5.03833	8.015
S1	Shaying River	Kangdian station	2008	6	114.68	33.6266	2.62	28.7	80.1833	7.30667	6.02167	7.99333
S1	Shaying River	Kangdian station	2008	7	114.68	33.6266	1.52	28.26	77.9167	7.41167	5.375	7.97
S1	Shaying River	Kangdian station	2008	8	114.68	33.6266	2.27	29.31	80.0833	7.64167	6.59333	7.94
S1	Shaying River	Kangdian station	2008	9	114.68	33.6266	2.1	26.01	72.5333	7.13	6.465	7.90833
S1	Shaying River	Kangdian station	2008	10	114.68	33.6266	1.98	17.69	71.3	6.96	6.33	7.945
S1	Shaying River	Kangdian station	2008	11	114.68	33.6266	1.64	12.16	62.75	7.08667	6.72167	7.96833
S1	Shaying River	Kangdian station	2008	12	114.68	33.6266	2.14	7.51	71.8	6.4	5.80667	8
S1	Shaying River	Kangdian station	2009	1	114.68	33.6266	1.3	5.55	71.7333	6.38	5.72667	8.01833
S1	Shaying River	Kangdian station	2009	2	114.68	33.6266	1.63	10.12	64.7667	6.30333	5.75167	8.085
S1	Shaying River	Kangdian station	2009	3	114.68	33.6266	1.29	14.48	61.25	6.13167	5.84667	8.09
S1	Shaying River	Kangdian station	2009	4	114.68	33.6266	0.98	16.17	57.6667	6.03167	6.15	8.075
S1	Shaying River	Kangdian station	2009	5	114.68	33.6266	2.98	24.57	235.433	6.72667	6.32833	8.04667
S1	Shaying River	Kangdian station	2009	6	114.68	33.6266	1.04	28.63	194.767	7.05333	6.52333	8.04667
S1	Shaying River	Kangdian station	2009	7	114.68	33.6266	2.18	29.88	65.8	6.63	6.83	8.13
S1	Shaying River	Kangdian station	2009	8	114.68	33.6266	2.77	30.39	66.575	6.715	4.06	8.1175
S1	Shaying River	Kangdian station	2009	9	114.68	33.6266	1.52	25.19	70.25	6.91	5.52	8.065
S1	Shaying River	Kangdian station	2009	10	114.68	33.6266	2.42	16.71	69.325	6.82	6.345	8.0925
S1	Shaying River	Kangdian station	2009	11	114.68	33.6266	1.7	12.41	67.35	6.72833	5.21333	8.10833
S1	Shaying River	Kangdian station	2009	12	114.68	33.6266	0.94	7.63	66.7833	6.56667	5.53	8.14833
S1	Shaying River	Kangdian station	2010	1	114.68	33.6266	2.71	4.71	62.5667	7.83167	6.07	8.07833
S1	Shaying River	Kangdian station	2010	2	114.68	33.6266	2.39	11.42	65.1667	8.20667	7.84333	8.20333
S1	Shaying River	Kangdian station	2010	3	114.68	33.6266	2.44	16.92	47.7517	8.30483	8.5795	8.23167
S1	Shaying River	Kangdian station	2010	4	114.68	33.6266	2.56	19.17	58.215	7.94567	8.656	8.26333
S1	Shaying River	Kangdian station	2010	5	114.68	33.6266	2.39	23.94	57.4083	7.7955	8.87767	8.31333
S1	Shaying River	Kangdian station	2010	6	114.68	33.6266	1.28	28.99	51.7983	7.77367	8.86533	8.305
S1	Shaying River	Kangdian station	2010	7	114.68	33.6266	1.66	28.88	96.2917	8.28817	8.93767	8.26333
S1	Shaying River	Kangdian station	2010	8	114.68	33.6266	2.58	29.41	66.9133	8.165	7.94267	8.225
S1	Shaying River	Kangdian station	2010	9	114.68	33.6266	2.68	26.59	59.2067	8.31383	8.19883	8.20167
S1	Shaying River	Kangdian station	2010	10	114.68	33.6266	1.83	16.08	41.8633	8.2115	7.77783	8.23333
S1	Shaying River	Kangdian station	2010	11	114.68	33.6266	0.91	13.45	33.188	8.737	7.32283	8.10383
S1	Shaying River	Kangdian station	2010	12	114.68	33.6266	1.02	7.26	24.1572	8.28983	5.66933	8.09517
S1	Shaying River	Kangdian station	2011	1	114.68	33.6266	0.98	5.33	24.5727	7.92717	6.14	8.11083
S1	Shaying River	Kangdian station	2011	2	114.68	33.6266	1.69	11.39	25.7037	7.299	5.332	8.13533
S1	Shaying River	Kangdian station	2011	3	114.68	33.6266	1.42	16.14	46.193	6.65133	5.40917	8.13783
S1	Shaying River	Kangdian station	2011	4	114.68	33.6266	0.65	17.13	84.2007	6.65733	5.42067	8.20033
S1	Shaying River	Kangdian station	2011	5	114.68	33.6266	2.93	23.28	112.296	6.58	6.8485	8.178
S1	Shaying River	Kangdian station	2011	6	114.68	33.6266	1.96	28.52	67.4172	6.25417	7.02883	8.21483
S1	Shaying River	Kangdian station	2011	7	114.68	33.6266	0.84	29.8	46.082	6.21583	6.97183	8.24567
S1	Shaying River	Kangdian station	2011	8	114.68	33.6266	2.56	30.92	29.8875	6.347	6.619	8.25167
S1	Shaying River	Kangdian station	2011	9	114.68	33.6266	1.33	25.34	33.0408	6.74567	6.12333	8.24467
S1	Shaying River	Kangdian station	2011	10	114.68	33.6266	1.91	16.65	73.333	6.52967	5.92733	8.21667
S1	Shaying River	Kangdian station	2011	11	114.68	33.6266	1.28	13	39.5158	6.432	5.82217	8.2045
S1	Shaying River	Kangdian station	2011	12	114.68	33.6266	0.76	7.21	38.6888	6.07867	5.679	8.17267
S1	Shaying River	Kangdian station	2012	1	114.68	33.6266	2.04	4.01	92.8833	6.14283	5.11917	8.14117
S1	Shaying River	Kangdian station	2012	2	114.68	33.6266	2.07	10.37	84.599	6.27267	5.20067	8.11383
S1	Shaying River	Kangdian station	2012	3	114.68	33.6266	2.74	16.72	80.604	6.8575	5.42833	7.95517
S1	Shaying River	Kangdian station	2012	4	114.68	33.6266	0.71	18.2	86.4243	6.47967	4.88283	7.93917
S1	Shaying River	Kangdian station	2012	5	114.68	33.6266	0.88	24.13	112.168	5.7912	5.0976	8.07
S1	Shaying River	Kangdian station	2012	6	114.68	33.6266	1.6	27.36	184.296	6.5942	6.1212	8.09617
S1	Shaying River	Kangdian station	2012	7	114.68	33.6266	0.97	29.82	194.822	7.37917	6.53533	7.91983
S1	Shaying River	Kangdian station	2012	8	114.68	33.6266	1.08	30.34	282.725	7.5796	6.2598	8.085
S1	Shaying River	Kangdian station	2012	9	114.68	33.6266	2.89	25.75	258.683	8.431	6.9455	8.34833
S1	Shaying River	Kangdian station	2012	10	114.68	33.6266	0.95	16.69	219.001	6.21425	5.902	8.087
S1	Shaying River	Kangdian station	2012	11	114.68	33.6266	2.35	12.89	206.293	5.89917	6.00133	8.16383
S1	Shaying River	Kangdian station	2012	12	114.68	33.6266	2.42	6.02	253.09	5.74817	6.98767	8.136
S1	Shaying River	Kangdian station	2013	1	114.68	33.6266	1.8	5.71	301.027	5.3518	5.0178	8.0622
S1	Shaying River	Kangdian station	2013	2	114.68	33.6266	0.73	11.53	280	5.3	4.5	8.264
S1	Shaying River	Kangdian station	2013	3	114.68	33.6266	0.95	15.1	258.973	5.3	4.04	8.1
S1	Shaying River	Kangdian station	2013	4	114.68	33.6266	1.91	18.88	237.946	4.9	3.7	8
S1	Shaying River	Kangdian station	2013	5	114.68	33.6266	1.42	23.22	216.919	4.64	3.28	8.1
S1	Shaying River	Kangdian station	2013	6	114.68	33.6266	2.59	27.92	195.892	5.39	3.94	8.09
S1	Shaying River	Kangdian station	2013	7	114.68	33.6266	2.09	28.73	174.865	6	4.8	8
S1	Shaying River	Kangdian station	2013	8	114.68	33.6266	2.86	30.18	153.838	7.03	5.55	7.99
S1	Shaying River	Kangdian station	2013	9	114.68	33.6266	2.65	26.98	132.811	6.72	5.45	8
S1	Shaying River	Kangdian station	2013	10	114.68	33.6266	2.01	16.73	111.784	6	5.1	8.04
S1	Shaying River	Kangdian station	2013	11	114.68	33.6266	0.76	13.84	107.204	5.1358	4.2966	8.1924
S1	Shaying River	Kangdian station	2013	12	114.68	33.6266	2.38	7.52	86.4772	5.547	3.67267	8.19967
S1	Shaying River	Kangdian station	2014	1	114.68	33.6266	2.06	5.37	81.4898	5.74433	3.66483	8.22367
S1	Shaying River	Kangdian station	2014	2	114.68	33.6266	2.25	10.5	87.269	6.7505	5.8065	8.154
S1	Shaying River	Kangdian station	2014	3	114.68	33.6266	2.44	15.61	95.7028	7.22783	5.49583	8.11467
S1	Shaying River	Kangdian station	2014	4	114.68	33.6266	1.21	17.49	82.4393	6.2225	6.1015	8.29717
S1	Shaying River	Kangdian station	2014	5	114.68	33.6266	0.92	23.17	76.3148	8.22783	6.7435	8.25383
S1	Shaying River	Kangdian station	2014	6	114.68	33.6266	2.32	27.44	60.2232	7.202	6.46683	8.219
S1	Shaying River	Kangdian station	2014	7	114.68	33.6266	2.1	29.64	22.4228	7.2445	5.97367	8.161
S1	Shaying River	Kangdian station	2014	8	114.68	33.6266	2.4	30.03	17.7465	6.12867	5.45267	8.20133
S1	Shaying River	Kangdian station	2014	9	114.68	33.6266	1.76	26.43	14.797	6.39083	4.92567	8.16233
S1	Shaying River	Kangdian station	2014	10	114.68	33.6266	1.73	17.11	11.4288	7.0305	5.48933	8.131
S1	Shaying River	Kangdian station	2014	11	114.68	33.6266	1.69	13.23	20.7813	6.44783	5.70133	8.1855
S1	Shaying River	Kangdian station	2014	12	114.68	33.6266	1.72	7.03	32.4692	6.52783	5.2295	8.162
S1	Shaying River	Kangdian station	2015	1	114.68	33.6266	1.45	5.46	36.6283	6.56783	4.99067	8.174
S1	Shaying River	Kangdian station	2015	2	114.68	33.6266	1.45	11	26.3377	7.05833	6.22683	8.03233
S1	Shaying River	Kangdian station	2015	3	114.68	33.6266	2.37	16.4	19.9783	5.5738	4.645	8.17717
S1	Shaying River	Kangdian station	2015	4	114.68	33.6266	2.04	18.5	24.9393	5.8976	5.78567	8.0835
S1	Shaying River	Kangdian station	2015	5	114.68	33.6266	1.33	23.98	164.794	6.324	6.11033	8.11333
S1	Shaying River	Kangdian station	2015	6	114.68	33.6266	1.24	28.33	68.2025	5.50517	4.4315	8.06983
S1	Shaying River	Kangdian station	2015	7	114.68	33.6266	2.59	28.8	27.4785	5.68417	4.86033	7.94433
S1	Shaying River	Kangdian station	2015	8	114.68	33.6266	2.85	29.49	24.3837	6.001	5.80367	7.94
S1	Shaying River	Kangdian station	2015	9	114.68	33.6266	2.63	25.25	21.6735	5.95133	5.593	7.90283
S1	Shaying River	Kangdian station	2015	10	114.68	33.6266	1.32	17.62	18.8567	5.78783	6.15067	8.006
S1	Shaying River	Kangdian station	2015	11	114.68	33.6266	2.92	12.84	21.7012	6.18567	5.47333	8.064
S1	Shaying River	Kangdian station	2015	12	114.68	33.6266	2.76	6.52	17.5062	6.34967	6.01067	8.16533
S1	Shaying River	Kangdian station	2016	1	114.68	33.6266	0.88	4.47	47.0185	6.49967	5.95467	7.99217
S1	Shaying River	Kangdian station	2016	2	114.68	33.6266	2.16	11.01	75.7033	6.22317	5.30667	7.92817
S1	Shaying River	Kangdian station	2016	3	114.68	33.6266	0.99	16.48	65.709	6.03833	5.69917	7.9525
S1	Shaying River	Kangdian station	2016	4	114.68	33.6266	1.42	18.01	57.2398	6.64317	5.99783	8.00817
S1	Shaying River	Kangdian station	2016	5	114.68	33.6266	2.76	24.12	52.4558	7.1055	6.22367	8.04917
S1	Shaying River	Kangdian station	2016	6	114.68	33.6266	1.64	27.43	66.2453	6.93483	6.35617	7.90333
S1	Shaying River	Kangdian station	2016	7	114.68	33.6266	1.82	28.69	77.6858	5.99117	4.35817	8.0555
S1	Shaying River	Kangdian station	2016	8	114.68	33.6266	1.33	30.24	57.835	5.6395	4.18883	8.0585
S1	Shaying River	Kangdian station	2016	9	114.68	33.6266	2.83	25.85	60.4458	5.034	4.13833	8.06533
S1	Shaying River	Kangdian station	2016	10	114.68	33.6266	2.98	17.85	50.9025	5.87917	4.29017	8.01517
S1	Shaying River	Kangdian station	2016	11	114.68	33.6266	0.63	13.52	43.1685	6.026	5.222	7.9805
S1	Shaying River	Kangdian station	2016	12	114.68	33.6266	1.09	7.72	49.922	5.75433	4.85867	8.023
S1	Shaying River	Kangdian station	2017	1	114.68	33.6266	2.25	4.76	264.926	5.6375	4.81333	8.03183
S1	Shaying River	Kangdian station	2017	2	114.68	33.6266	1.59	11.98	174.202	5.03983	4.57233	8.04333
S1	Shaying River	Kangdian station	2017	3	114.68	33.6266	2.91	16.45	137.97	4.9435	5.151	7.99733
S1	Shaying River	Kangdian station	2017	4	114.68	33.6266	2.54	19.92	111.904	5.4298	5.4764	7.8464
S1	Shaying River	Kangdian station	2017	5	114.68	33.6266	1.46	23.61	117.47	4.42475	6.03125	8.19325
S1	Shaying River	Kangdian station	2017	6	114.68	33.6266	0.69	28.04	126.162	4.4915	5.669	8.2375
S1	Shaying River	Kangdian station	2017	7	114.68	33.6266	2.1	29.7	110	4	4	8.389
S1	Shaying River	Kangdian station	2017	8	114.68	33.6266	2.43	29.91	80	3.5	3.8	8.1
S1	Shaying River	Kangdian station	2017	9	114.68	33.6266	0.88	26.45	60	3.29	3.13	7.92
S1	Shaying River	Kangdian station	2017	10	114.68	33.6266	2.02	16.18	40	2.88	2.84	8.2
S1	Shaying River	Kangdian station	2017	11	114.68	33.6266	1.48	12.21	46.6537	4.95633	5.88433	8.46233
S1	Shaying River	Kangdian station	2017	12	114.68	33.6266	1.55	6.67	48.6425	4.8775	6.29783	8.42733
S1	Shaying River	Kangdian station	2018	1	114.68	33.6266	1.82	4.09	55.2852	4.4345	6.91783	8.39183
S1	Shaying River	Kangdian station	2018	2	114.68	33.6266	1.93	10.15	49.5473	4.242	6.3605	8.3685
S1	Shaying River	Kangdian station	2018	3	114.68	33.6266	0.95	15.68	60.639	4.2268	6.5208	8.3058
S1	Shaying River	Kangdian station	2018	4	114.68	33.6266	1.11	17.97	50.9673	4.36117	6.9435	8.37883
S1	Shaying River	Kangdian station	2018	5	114.68	33.6266	0.98	24.44	58.1562	4.41617	6.66117	8.35417
S1	Shaying River	Kangdian station	2018	6	114.68	33.6266	1.73	27.45	58.0852	4.53733	6.018	8.24967
S1	Shaying River	Kangdian station	2018	7	114.68	33.6266	1.07	28.33	201.294	5.1612	6.0266	8.162
S1	Shaying River	Kangdian station	2018	8	114.68	33.6266	1.14	29.09	331.17	5.59733	5.647	7.94483
S1	Shaying River	Kangdian station	2018	9	114.68	33.6266	1.35	25.05	352.887	5.51383	5.424	8
S1	Shaying River	Kangdian station	2018	10	114.68	33.6266	2.05	17.42	102.617	4.90717	4.94967	8.10217
S1	Shaying River	Kangdian station	2018	11	114.68	33.6266	1.66	12.16	79.6788	4.94067	4.50817	7.9535
S1	Shaying River	Kangdian station	2018	12	114.68	33.6266	2.54	7.6	88	5.2	4.9	8
S1	Shaying River	Kangdian station	2019	1	114.68	33.6266	2.12	4.78	102	5.3	5.4	8.02
S1	Shaying River	Kangdian station	2019	2	114.68	33.6266	1.65	10.98	152.613	5.45025	5.8155	8.0735
S1	Shaying River	Kangdian station	2019	3	114.68	33.6266	0.88	15.25	160.163	5.31	5.51867	7.972
S1	Shaying River	Kangdian station	2019	4	114.68	33.6266	0.67	17.06	199.944	5.18833	5.73717	7.84883
S1	Shaying River	Kangdian station	2019	5	114.68	33.6266	1.12	24.13	164.811	4.75683	5.913	7.89983
S1	Shaying River	Kangdian station	2019	6	114.68	33.6266	1.19	27.1	63.3708	4.61017	5.872	7.91067
S1	Shaying River	Kangdian station	2019	7	114.68	33.6266	1.52	28.81	36.0473	4.424	5.72633	8.03717
S1	Shaying River	Kangdian station	2019	8	114.68	33.6266	2.06	30.86	39.399	4.47075	5.111	8.0385
S1	Shaying River	Kangdian station	2019	9	114.68	33.6266	2.53	25.39	26.351	4.59267	5.4955	7.99017
S1	Shaying River	Kangdian station	2019	10	114.68	33.6266	2.45	16.88	26.5202	3.806	4.78283	7.94767
S1	Shaying River	Kangdian station	2019	11	114.68	33.6266	0.94	13.39	35.6823	3.55917	4.94583	8.13483
S1	Shaying River	Kangdian station	2019	12	114.68	33.6266	2.39	6.89	26.0488	5.408	6.5195	7.95067
S1	Shaying River	Kangdian station	2020	1	114.68	33.6266	1.24	5.41	18.2345	5.58317	7.8355	7.88067
S1	Shaying River	Kangdian station	2020	2	114.68	33.6266	0.87	11.47	60.7393	5.0305	6.44483	7.87917
S1	Shaying River	Kangdian station	2020	3	114.68	33.6266	1.61	16	84.2345	4.967	6.1205	7.7905
S1	Shaying River	Kangdian station	2020	4	114.68	33.6266	2.91	18.45	192.025	5.72425	4.9095	7.93275
S1	Shaying River	Kangdian station	2020	5	114.68	33.6266	2.06	24.72	93.7005	5.35617	4.3865	7.86433
S1	Shaying River	Kangdian station	2020	6	114.68	33.6266	2.98	27.27	218.115	7.08717	5.24933	7.911
S1	Shaying River	Kangdian station	2020	7	114.68	33.6266	2.5	29.42	342.663	7.8835	6.12367	7.98283
S1	Shaying River	Kangdian station	2020	8	114.68	33.6266	0.92	30.33	284.733	8.157	6.38183	7.9375
S1	Shaying River	Kangdian station	2020	9	114.68	33.6266	1.78	26.37	258.308	8.0415	6.296	7.8805
S1	Shaying River	Kangdian station	2020	10	114.68	33.6266	2.24	17.88	163.154	7.092	6.63083	7.98583
S1	Shaying River	Kangdian station	2020	11	114.68	33.6266	0.96	14	132.148	6.138	5.86283	8.10383
S1	Shaying River	Kangdian station	2020	12	114.68	33.6266	2.51	7.66	58.4637	6.094	5.536	8.0864
S2	Shaying River	Shuangqiao	2003	1	114.574	33.5034	1.73	4.33	298.401	8.333	7.2635	7.87067
S2	Shaying River	Shuangqiao	2003	2	114.574	33.5034	0.92	10.57	337.45	8.67917	6.99783	8.19667
S2	Shaying River	Shuangqiao	2003	3	114.574	33.5034	1.61	16.79	273.396	9.02883	6.177	8.13983
S2	Shaying River	Shuangqiao	2003	4	114.574	33.5034	0.74	19.19	159.149	7.08267	6.19683	8.17817
S2	Shaying River	Shuangqiao	2003	5	114.574	33.5034	2.99	24.65	136.527	6.3785	5.8335	8.23117
S2	Shaying River	Shuangqiao	2003	6	114.574	33.5034	1.42	28.48	85.8363	6.3938	5.9795	8.2505
S2	Shaying River	Shuangqiao	2003	7	114.574	33.5034	2.94	29.34	65.7283	5.823	5.2845	8.29583
S2	Shaying River	Shuangqiao	2003	8	114.574	33.5034	0.69	29.88	49.4192	5.58883	4.999	8.3285
S2	Shaying River	Shuangqiao	2003	9	114.574	33.5034	2.49	25.52	48.346	5.6414	4.7176	8.3204
S2	Shaying River	Shuangqiao	2003	10	114.574	33.5034	0.68	17.27	47.124	4.821	3.9914	8.2594
S2	Shaying River	Shuangqiao	2003	11	114.574	33.5034	1.34	12.95	53.906	5.0014	4.6196	8.2114
S2	Shaying River	Shuangqiao	2003	12	114.574	33.5034	1.03	6.54	45.9675	4.14983	4.22	8.32283
S2	Shaying River	Shuangqiao	2004	1	114.574	33.5034	0.95	5.73	68.3372	4.38017	4.62733	7.977
S2	Shaying River	Shuangqiao	2004	2	114.574	33.5034	1.83	10.93	104.912	4.634	4.91667	7.83
S2	Shaying River	Shuangqiao	2004	3	114.574	33.5034	1.53	15.89	119.284	5.2225	4.8265	7.81133
S2	Shaying River	Shuangqiao	2004	4	114.574	33.5034	1.35	18.82	144.171	6.54217	4.95717	7.88967
S2	Shaying River	Shuangqiao	2004	5	114.574	33.5034	1.29	24.29	45.6166	4.7956	4.5382	7.99
S2	Shaying River	Shuangqiao	2004	6	114.574	33.5034	0.56	27.14	76.2827	4.55633	4.71433	7.38483
S2	Shaying River	Shuangqiao	2004	7	114.574	33.5034	1.85	29.88	87.9993	4.30967	4.951	7.88883
S2	Shaying River	Shuangqiao	2004	8	114.574	33.5034	2.15	29.62	90.6865	4.62717	5.681	7.872
S2	Shaying River	Shuangqiao	2004	9	114.574	33.5034	1.19	26.07	117.169	4.7535	5.17267	7.95
S2	Shaying River	Shuangqiao	2004	10	114.574	33.5034	1.85	17.47	294.226	7.0795	5.915	7.91717
S2	Shaying River	Shuangqiao	2004	11	114.574	33.5034	2.32	12.97	241.163	6.7535	5.91183	7.926
S2	Shaying River	Shuangqiao	2004	12	114.574	33.5034	2.6	7.99	250.859	6.61583	5.87667	7.90683
S2	Shaying River	Shuangqiao	2005	1	114.574	33.5034	1.93	4.39	340.435	7.87	6.66133	8.01817
S2	Shaying River	Shuangqiao	2005	2	114.574	33.5034	2.74	11.8	810.029	14.8834	7.99083	8.16117
S2	Shaying River	Shuangqiao	2005	3	114.574	33.5034	1.63	16.51	1453.85	15.873	6.64767	8.10633
S2	Shaying River	Shuangqiao	2005	4	114.574	33.5034	2.94	17.38	358.067	8.744	6.768	7.52
S2	Shaying River	Shuangqiao	2005	5	114.574	33.5034	0.68	23.25	200	1.62	3.27	8
S2	Shaying River	Shuangqiao	2005	6	114.574	33.5034	0.92	28.73	191.264	8.82267	5.98333	8.399
S2	Shaying River	Shuangqiao	2005	7	114.574	33.5034	2.17	28	172.476	6.36867	5.71867	8.36633
S2	Shaying River	Shuangqiao	2005	8	114.574	33.5034	2.37	30.13	153.49	4.78167	5.6105	8.351
S2	Shaying River	Shuangqiao	2005	9	114.574	33.5034	2.42	26.55	149.509	4.95167	5.4655	8.34167
S2	Shaying River	Shuangqiao	2005	10	114.574	33.5034	2.74	17.18	138.336	4.97567	5.51517	8.2915
S2	Shaying River	Shuangqiao	2005	11	114.574	33.5034	2.05	13.13	303.614	5.79733	6.13683	8.20767
S2	Shaying River	Shuangqiao	2005	12	114.574	33.5034	1.42	7.81	276.742	7.77133	6.81733	8.00567
S2	Shaying River	Shuangqiao	2006	1	114.574	33.5034	1.67	4.71	411.632	8.76867	7.58467	7.974
S2	Shaying River	Shuangqiao	2006	2	114.574	33.5034	1.13	11.36	797.508	14.1005	7.059	8.02133
S2	Shaying River	Shuangqiao	2006	3	114.574	33.5034	0.98	16.08	598.392	11.0107	7.1905	7.94183
S2	Shaying River	Shuangqiao	2006	4	114.574	33.5034	2.5	18.55	411.79	7.82967	6.64183	7.948
S2	Shaying River	Shuangqiao	2006	5	114.574	33.5034	1.38	24.63	251.719	6.7725	6.83733	7.89033
S2	Shaying River	Shuangqiao	2006	6	114.574	33.5034	2.77	28.85	148.994	5.775	7.6255	7.7165
S2	Shaying River	Shuangqiao	2006	7	114.574	33.5034	1.03	28.5	128.535	5.004	8.9602	7.6194
S2	Shaying River	Shuangqiao	2006	8	114.574	33.5034	1.05	30.35	160.723	4.648	10.9694	7.582
S2	Shaying River	Shuangqiao	2006	9	114.574	33.5034	2.04	25.4	285.107	4.94317	12.8502	7.60983
S2	Shaying River	Shuangqiao	2006	10	114.574	33.5034	2.67	16.63	337.381	5.42333	13.6572	7.67283
S2	Shaying River	Shuangqiao	2006	11	114.574	33.5034	0.78	13.67	243.114	5.63917	12.7092	7.7185
S2	Shaying River	Shuangqiao	2006	12	114.574	33.5034	0.93	6.35	215.094	6.00367	12.5883	7.72617
S2	Shaying River	Shuangqiao	2007	1	114.574	33.5034	0.75	5.46	214.441	6.15517	13.1662	7.74067
S2	Shaying River	Shuangqiao	2007	2	114.574	33.5034	1.39	11.63	197.317	5.97583	13.4942	7.77683
S2	Shaying River	Shuangqiao	2007	3	114.574	33.5034	2.37	14.67	147.282	5.4245	13.4915	7.86067
S2	Shaying River	Shuangqiao	2007	4	114.574	33.5034	0.93	19.02	139.497	5.32333	11.5205	7.93383
S2	Shaying River	Shuangqiao	2007	5	114.574	33.5034	0.7	23.27	101.799	5.31217	10.3783	8.0385
S2	Shaying River	Shuangqiao	2007	6	114.574	33.5034	2.01	27.99	92.7088	5.16567	10.2452	8.08467
S2	Shaying River	Shuangqiao	2007	7	114.574	33.5034	2.08	28.86	98.9565	5.64875	9.286	8.19175
S2	Shaying River	Shuangqiao	2007	8	114.574	33.5034	0.86	30.93	101.263	6.03283	9.272	8.25683
S2	Shaying River	Shuangqiao	2007	9	114.574	33.5034	2.6	26.54	97.6225	6.41667	8.81983	8.24433
S2	Shaying River	Shuangqiao	2007	10	114.574	33.5034	0.9	16.81	103.951	5.8815	9.2055	8.1856
S2	Shaying River	Shuangqiao	2007	11	114.574	33.5034	2.96	13.37	99.5395	4.46283	10.3545	8.46117
S2	Shaying River	Shuangqiao	2007	12	114.574	33.5034	1.39	7.72	61.8362	3.656	10.4632	8.4495
S2	Shaying River	Shuangqiao	2008	1	114.574	33.5034	1.2	5.4	58.9662	4.55533	9.2925	8.42067
S2	Shaying River	Shuangqiao	2008	2	114.574	33.5034	2.37	11.23	61.541	5.3905	8.68917	8.29317
S2	Shaying River	Shuangqiao	2008	3	114.574	33.5034	1.5	15.08	99.1353	6.245	8.22633	8.20717
S2	Shaying River	Shuangqiao	2008	4	114.574	33.5034	2.18	16.54	81.9583	6.11217	8.717	8.19367
S2	Shaying River	Shuangqiao	2008	5	114.574	33.5034	2.14	24.93	111.001	6.06683	9.0605	8.19083
S2	Shaying River	Shuangqiao	2008	6	114.574	33.5034	1.9	28.2	88.3883	5.36283	9.52833	8.08783
S2	Shaying River	Shuangqiao	2008	7	114.574	33.5034	1.99	29.89	71.7872	4.76533	9.37667	8.021
S2	Shaying River	Shuangqiao	2008	8	114.574	33.5034	1.25	30.73	312.218	5.482	9.3555	7.93133
S2	Shaying River	Shuangqiao	2008	9	114.574	33.5034	3.01	26.23	287.816	8.74483	9.67083	8.13783
S2	Shaying River	Shuangqiao	2008	10	114.574	33.5034	0.58	16.54	247.618	8.42783	9.92917	8.24833
S2	Shaying River	Shuangqiao	2008	11	114.574	33.5034	2.1	13.83	256.404	8.7635	9.40717	8.1565
S2	Shaying River	Shuangqiao	2008	12	114.574	33.5034	0.8	6.62	553.41	8.0995	8.828	7.97
S2	Shaying River	Shuangqiao	2009	1	114.574	33.5034	1.51	5.19	245.519	7.07633	7.26733	7.87283
S2	Shaying River	Shuangqiao	2009	2	114.574	33.5034	0.59	11.66	256.588	6.67183	7.79817	7.71133
S2	Shaying River	Shuangqiao	2009	3	114.574	33.5034	1.94	16.8	317.688	6.142	9.17783	7.7805
S2	Shaying River	Shuangqiao	2009	4	114.574	33.5034	2.64	18.56	287.71	6.22267	8.51917	7.85883
S2	Shaying River	Shuangqiao	2009	5	114.574	33.5034	0.95	24.35	250.26	6.9125	8.257	7.92483
S2	Shaying River	Shuangqiao	2009	6	114.574	33.5034	1.43	28.49	319.232	7.50383	9.083	7.97833
S2	Shaying River	Shuangqiao	2009	7	114.574	33.5034	2.52	28.76	456.16	7.85733	8.53883	7.83133
S2	Shaying River	Shuangqiao	2009	8	114.574	33.5034	1.05	29.49	365.85	6.34633	8.44317	7.80833
S2	Shaying River	Shuangqiao	2009	9	114.574	33.5034	1.07	26.58	348.712	6.70817	8.92333	7.87783
S2	Shaying River	Shuangqiao	2009	10	114.574	33.5034	2.57	16.1	284.161	5.66483	9.12417	7.65833
S2	Shaying River	Shuangqiao	2009	11	114.574	33.5034	0.67	12.25	205.668	5.9562	9.45817	7.63633
S2	Shaying River	Shuangqiao	2009	12	114.574	33.5034	0.56	7.2	198.291	4.41167	10.1408	7.6285
S2	Shaying River	Shuangqiao	2010	1	114.574	33.5034	2.46	5.47	199.476	4.792	10.4208	7.50817
S2	Shaying River	Shuangqiao	2010	2	114.574	33.5034	0.67	11.6	149.254	4.21067	10.3678	7.56833
S2	Shaying River	Shuangqiao	2010	3	114.574	33.5034	2.53	14.36	159.453	3.91867	10.8182	7.55533
S2	Shaying River	Shuangqiao	2010	4	114.574	33.5034	2.64	17	163.283	4.2965	10.7097	7.5625
S2	Shaying River	Shuangqiao	2010	5	114.574	33.5034	1.38	23.86	243.597	5.13933	10.7008	7.618
S2	Shaying River	Shuangqiao	2010	6	114.574	33.5034	2.4	27.41	213.6	5.33983	10.6625	7.75383
S2	Shaying River	Shuangqiao	2010	7	114.574	33.5034	2.55	28.52	179.963	3.68167	10.1633	7.76567
S2	Shaying River	Shuangqiao	2010	8	114.574	33.5034	1.47	29.91	100.819	4.04867	10.0105	8.0265
S2	Shaying River	Shuangqiao	2010	9	114.574	33.5034	2.63	26.48	78.661	4.313	10.7377	7.91417
S2	Shaying River	Shuangqiao	2010	10	114.574	33.5034	1.29	17.08	116.226	4.39	10.1497	7.98767
S2	Shaying River	Shuangqiao	2010	11	114.574	33.5034	2	12.35	1300.29	3.793	9.605	8.1066
S2	Shaying River	Shuangqiao	2010	12	114.574	33.5034	2.49	6.73	94.4675	4.8985	9.4145	8.14817
S2	Shaying River	Shuangqiao	2011	1	114.574	33.5034	0.91	4.28	155.554	5.1106	9.1992	8.0812
S2	Shaying River	Shuangqiao	2011	2	114.574	33.5034	2.93	10.99	122.093	4.5096	7.6724	7.9494
S2	Shaying River	Shuangqiao	2011	3	114.574	33.5034	2.26	15.85	214.333	4.937	9.203	7.8298
S2	Shaying River	Shuangqiao	2011	4	114.574	33.5034	1.69	17.21	170.168	5.97467	8.65133	7.66333
S2	Shaying River	Shuangqiao	2011	5	114.574	33.5034	2.12	24.14	120.171	4.641	10.3152	7.5864
S2	Shaying River	Shuangqiao	2011	6	114.574	33.5034	2.86	27.54	133.337	5.07225	11.117	7.6075
S2	Shaying River	Shuangqiao	2011	7	114.574	33.5034	2.49	28.06	242.023	5.95717	10.305	7.62717
S2	Shaying River	Shuangqiao	2011	8	114.574	33.5034	1.79	29.13	318.556	6.2452	9.9766	7.7044
S2	Shaying River	Shuangqiao	2011	9	114.574	33.5034	0.92	25.28	430.824	7.4112	10.766	7.7248
S2	Shaying River	Shuangqiao	2011	10	114.574	33.5034	1.94	16.06	217.35	5.56867	10.056	7.56467
S2	Shaying River	Shuangqiao	2011	11	114.574	33.5034	2.23	12.28	121.984	4.5068	11.2496	7.4788
S2	Shaying River	Shuangqiao	2011	12	114.574	33.5034	1.91	6.81	125.152	4.09425	12.2535	7.452
S2	Shaying River	Shuangqiao	2012	1	114.574	33.5034	2.13	5.64	127.907	4.2476	12.3924	7.4624
S2	Shaying River	Shuangqiao	2012	2	114.574	33.5034	1.1	10.68	100.595	3.43033	12.3977	7.458
S2	Shaying River	Shuangqiao	2012	3	114.574	33.5034	2.23	14.35	108.137	3.6204	13.106	7.5142
S2	Shaying River	Shuangqiao	2012	4	114.574	33.5034	0.65	19.43	104.075	3.37933	13.2732	7.589
S2	Shaying River	Shuangqiao	2012	5	114.574	33.5034	1.36	24.96	121.72	4.2674	13.365	7.6334
S2	Shaying River	Shuangqiao	2012	6	114.574	33.5034	2.91	27.81	172.32	4.6212	12.0072	7.6776
S2	Shaying River	Shuangqiao	2012	7	114.574	33.5034	1.47	29.83	237.819	5.4775	12.1952	7.77083
S2	Shaying River	Shuangqiao	2012	8	114.574	33.5034	1.86	30.28	217.12	7.254	12.9752	7.7862
S2	Shaying River	Shuangqiao	2012	9	114.574	33.5034	0.7	25.72	42.217	#DIV/0!	#DIV/0!	7.698
S2	Shaying River	Shuangqiao	2012	10	114.574	33.5034	2.79	16.46	91.2025	#DIV/0!	11.715	7.7975
S2	Shaying River	Shuangqiao	2012	11	114.574	33.5034	0.98	13.96	77.3877	5.469	10.3123	7.83483
S2	Shaying River	Shuangqiao	2012	12	114.574	33.5034	2.54	7.87	182.328	7.3254	9.30983	7.76417
S2	Shaying River	Shuangqiao	2013	1	114.574	33.5034	2.56	4.55	117.373	6.45567	10.0312	7.753
S2	Shaying River	Shuangqiao	2013	2	114.574	33.5034	1.33	11.09	189.576	6.85125	8.7042	7.7878
S2	Shaying River	Shuangqiao	2013	3	114.574	33.5034	2.98	15.86	1128.23	9.252	12.0772	7.8458
S2	Shaying River	Shuangqiao	2013	4	114.574	33.5034	2	16.33	800	8	9	7.9
S2	Shaying River	Shuangqiao	2013	5	114.574	33.5034	0.97	23.14	187.246	7.839	8.68533	7.94333
S2	Shaying River	Shuangqiao	2013	6	114.574	33.5034	2.22	28.26	97.5406	5.9558	6.6052	8.0002
S2	Shaying River	Shuangqiao	2013	7	114.574	33.5034	1.94	28.44	78.772	5.914	7.484	7.9516
S2	Shaying River	Shuangqiao	2013	8	114.574	33.5034	1.73	30.43	92.4906	6.4996	7.4064	7.976
S2	Shaying River	Shuangqiao	2013	9	114.574	33.5034	2.8	26.65	283.113	7.7562	8.3778	7.9622
S2	Shaying River	Shuangqiao	2013	10	114.574	33.5034	0.73	17.77	452.893	9.4275	9.844	8.0265
S2	Shaying River	Shuangqiao	2013	11	114.574	33.5034	1	13.55	400	6.28	4.61	7.97
S2	Shaying River	Shuangqiao	2013	12	114.574	33.5034	0.7	6.55	350	6.04	4.13	7.97
S2	Shaying River	Shuangqiao	2014	1	114.574	33.5034	0.63	4.52	300	6.29	4.78	7.94
S2	Shaying River	Shuangqiao	2014	2	114.574	33.5034	2.6	11.8	250	5.97	4.22	7.95
S2	Shaying River	Shuangqiao	2014	3	114.574	33.5034	2.62	16.43	200	6.38	4.53	7.95
S2	Shaying River	Shuangqiao	2014	4	114.574	33.5034	3	16.5	150	6.32	4.3	7.91
S2	Shaying River	Shuangqiao	2014	5	114.574	33.5034	0.98	23.83	41.574	#DIV/0!	6.072	8.151
S2	Shaying River	Shuangqiao	2014	6	114.574	33.5034	2.4	27.08	34.8187	6.93867	5.439	8.12133
S2	Shaying River	Shuangqiao	2014	7	114.574	33.5034	1.51	28.38	33.0497	7.17175	5.29783	8.11533
S2	Shaying River	Shuangqiao	2014	8	114.574	33.5034	2.32	30.25	114.428	6.4192	6.533	8.2548
S2	Shaying River	Shuangqiao	2014	9	114.574	33.5034	1.59	25.19	99.531	6.432	5.9182	8.1164
S2	Shaying River	Shuangqiao	2014	10	114.574	33.5034	0.93	17.05	102.992	6.6295	5.96	8.04133
S2	Shaying River	Shuangqiao	2014	11	114.574	33.5034	1.71	13.28	128.017	7.0488	6.2206	8.126
S2	Shaying River	Shuangqiao	2014	12	114.574	33.5034	2.67	7.86	128.515	7.101	5.8826	8.192
S2	Shaying River	Shuangqiao	2015	1	114.574	33.5034	2.45	4.03	118.599	7.0872	5.228	8.1646
S2	Shaying River	Shuangqiao	2015	2	114.574	33.5034	2.02	11.13	261.985	8.5956	5.6922	8.1318
S2	Shaying River	Shuangqiao	2015	3	114.574	33.5034	1.36	16.08	227.677	7.3412	5.61133	8.16767
S2	Shaying River	Shuangqiao	2015	4	114.574	33.5034	1.64	18.51	202.605	8.132	6.3376	8.2524
S2	Shaying River	Shuangqiao	2015	5	114.574	33.5034	2.99	24.06	160.593	7.93525	5.2538	8.2822
S2	Shaying River	Shuangqiao	2015	6	114.574	33.5034	2.25	27.12	156.623	9.078	6.91625	8.241
S2	Shaying River	Shuangqiao	2015	7	114.574	33.5034	2.94	29.89	131.56	7.78725	6.29817	8.26633
S2	Shaying River	Shuangqiao	2015	8	114.574	33.5034	0.91	29.26	112.143	6.8398	6.2818	8.1634
S2	Shaying River	Shuangqiao	2015	9	114.574	33.5034	2.25	25.59	129.504	6.8328	5.6964	8.2824
S2	Shaying River	Shuangqiao	2015	10	114.574	33.5034	2.94	17.84	119.168	6.761	6.20175	8.2625
S2	Shaying River	Shuangqiao	2015	11	114.574	33.5034	1.39	13.14	122.696	6.46533	4.808	8.29033
S2	Shaying River	Shuangqiao	2015	12	114.574	33.5034	3	7.43	105.648	6.69225	5.67275	8.22225
S2	Shaying River	Shuangqiao	2016	1	114.574	33.5034	2.04	4.72	83.59	7.35525	5.8125	8.24975
S2	Shaying River	Shuangqiao	2016	2	114.574	33.5034	1.29	11.18	89.0455	7.44075	6.088	8.248
S2	Shaying River	Shuangqiao	2016	3	114.574	33.5034	2.88	14.41	53.651	7.9588	6.711	8.228
S2	Shaying River	Shuangqiao	2016	4	114.574	33.5034	2.88	17.47	59.3323	#DIV/0!	5.917	8.2635
S2	Shaying River	Shuangqiao	2016	5	114.574	33.5034	2.06	24.73	59.9947	7.816	5.50567	8.315
S2	Shaying River	Shuangqiao	2016	6	114.574	33.5034	1.43	27.67	55.0466	8.0942	5.665	8.3394
S2	Shaying River	Shuangqiao	2016	7	114.574	33.5034	2.91	28.2	49.2005	13.6692	10.7952	8.23225
S2	Shaying River	Shuangqiao	2016	8	114.574	33.5034	2.47	29.29	46.199	8.44275	6.0565	8.45
S2	Shaying River	Shuangqiao	2016	9	114.574	33.5034	0.69	25.71	41.4842	8.207	6.0765	8.41075
S2	Shaying River	Shuangqiao	2016	10	114.574	33.5034	2.65	16.77	69.968	8.481	5.9266	8.4058
S2	Shaying River	Shuangqiao	2016	11	114.574	33.5034	1.29	12.65	63.7477	7.2515	5.5705	8.4365
S2	Shaying River	Shuangqiao	2016	12	114.574	33.5034	2.79	7.29	68.2122	8.41817	6.979	8.41867
S2	Shaying River	Shuangqiao	2017	1	114.574	33.5034	2.14	5.92	66.961	9.12775	6.9235	8.40775
S2	Shaying River	Shuangqiao	2017	2	114.574	33.5034	2.52	11.41	44.15	9.4105	8.01775	8.3305
S2	Shaying River	Shuangqiao	2017	3	114.574	33.5034	2.04	14.12	120.478	8.3808	8.7672	8.328
S2	Shaying River	Shuangqiao	2017	4	114.574	33.5034	2.94	17.27	47.6975	7.49625	6.47925	8.52325
S2	Shaying River	Shuangqiao	2017	5	114.574	33.5034	1.4	24.12	40.517	8.586	5.23433	8.49233
S2	Shaying River	Shuangqiao	2017	6	114.574	33.5034	1.9	27.43	6.896	8.608	4.901	8.4745
S2	Shaying River	Shuangqiao	2017	7	114.574	33.5034	1.7	29.28	34.618	8.31075	5.185	8.41725
S2	Shaying River	Shuangqiao	2017	8	114.574	33.5034	2.32	30.28	28.0527	7.99875	4.581	8.40625
S2	Shaying River	Shuangqiao	2017	9	114.574	33.5034	2.6	25.49	117.85	8.3305	4.573	8.44925
S2	Shaying River	Shuangqiao	2017	10	114.574	33.5034	2.49	16.39	68.9573	9.8325	8.77825	8.53675
S2	Shaying River	Shuangqiao	2017	11	114.574	33.5034	1.97	13.12	42.8587	9.43833	5.98967	8.492
S2	Shaying River	Shuangqiao	2017	12	114.574	33.5034	2.23	6.85	25.0194	9.2356	5.308	8.5104
S2	Shaying River	Shuangqiao	2018	1	114.574	33.5034	0.61	5.51	23.147	9.43475	4.8125	8.521
S2	Shaying River	Shuangqiao	2018	2	114.574	33.5034	2.2	11.37	51.608	9.4854	5.6778	8.4614
S2	Shaying River	Shuangqiao	2018	3	114.574	33.5034	1.46	15.37	53.4	8.9974	4.5784	8.589
S2	Shaying River	Shuangqiao	2018	4	114.574	33.5034	2.15	19.75	64.6063	9.34167	5.07933	8.569
S2	Shaying River	Shuangqiao	2018	5	114.574	33.5034	2.96	24.77	46.3798	9.2746	8.0714	8.4282
S2	Shaying River	Shuangqiao	2018	6	114.574	33.5034	0.73	28.4	38.7618	8.5786	5.525	8.464
S2	Shaying River	Shuangqiao	2018	7	114.574	33.5034	2.27	29.56	36.7785	9.659	5.512	8.4195
S2	Shaying River	Shuangqiao	2018	8	114.574	33.5034	1.16	30.47	26.6444	9.7162	8.7874	8.3804
S2	Shaying River	Shuangqiao	2018	9	114.574	33.5034	2.64	25.23	26.6495	8.30525	7.121	8.619
S2	Shaying River	Shuangqiao	2018	10	114.574	33.5034	1.25	17.56	32.4904	9.0572	8.758	8.5714
S2	Shaying River	Shuangqiao	2018	11	114.574	33.5034	1.56	12.63	26.7227	8.947	8.01375	8.684
S2	Shaying River	Shuangqiao	2018	12	114.574	33.5034	2.66	7.16	21.1615	8.884	7.10275	8.69225
S2	Shaying River	Shuangqiao	2019	1	114.574	33.5034	1.16	5.22	33.156	8.139	7.0254	8.6626
S2	Shaying River	Shuangqiao	2019	2	114.574	33.5034	0.69	10.21	35.667	8.212	9.119	8.65025
S2	Shaying River	Shuangqiao	2019	3	114.574	33.5034	2.92	14.54	30.7176	8.6554	8.5368	8.6514
S2	Shaying River	Shuangqiao	2019	4	114.574	33.5034	0.83	16.65	28.6104	7.7858	8.6546	8.768
S2	Shaying River	Shuangqiao	2019	5	114.574	33.5034	0.83	23.4	22.503	7.689	7.197	8.7445
S2	Shaying River	Shuangqiao	2019	6	114.574	33.5034	1.48	28.73	21.7512	7.4806	6.5014	8.7434
S2	Shaying River	Shuangqiao	2019	7	114.574	33.5034	1.59	29	23.5996	7.714	5.9062	8.678
S2	Shaying River	Shuangqiao	2019	8	114.574	33.5034	2.55	30.43	24.2342	8.1314	5.6214	8.6762
S2	Shaying River	Shuangqiao	2019	9	114.574	33.5034	2.76	26.2	24.9158	8.83733	7.25067	8.64633
S2	Shaying River	Shuangqiao	2019	10	114.574	33.5034	0.71	16.99	28.2215	8.7815	7.1065	8.4955
S2	Shaying River	Shuangqiao	2019	11	114.574	33.5034	2.49	13.41	24.8993	8.84767	5.782	8.56933
S2	Shaying River	Shuangqiao	2019	12	114.574	33.5034	0.72	6.39	24.9984	7.9458	5.938	8.6632
S2	Shaying River	Shuangqiao	2020	1	114.574	33.5034	1.77	4.48	28.5526	10.162	7.4272	8.7352
S2	Shaying River	Shuangqiao	2020	2	114.574	33.5034	0.88	11.5	23.6793	8.05425	7.567	8.74267
S2	Shaying River	Shuangqiao	2020	3	114.574	33.5034	2.71	14.87	20.417	8.3986	6.6986	8.7202
S2	Shaying River	Shuangqiao	2020	4	114.574	33.5034	2.27	19.6	16.3598	8.67675	6.3605	8.72925
S2	Shaying River	Shuangqiao	2020	5	114.574	33.5034	2.1	23	15.7217	9.19933	6.37067	8.71533
S2	Shaying River	Shuangqiao	2020	6	114.574	33.5034	2.57	28.64	27.4612	8.8935	6.69525	8.70375
S2	Shaying River	Shuangqiao	2020	7	114.574	33.5034	2.6	28.83	31.2523	8.6035	7.71825	8.695
S2	Shaying River	Shuangqiao	2020	8	114.574	33.5034	2.9	30.82	21.6678	8.1955	7.90483	8.75117
S2	Shaying River	Shuangqiao	2020	9	114.574	33.5034	1.43	26.33	26.6827	10.29	8.3975	8.63625
S2	Shaying River	Shuangqiao	2020	10	114.574	33.5034	0.65	16.66	35.018	9.635	7.6602	8.7186
S2	Shaying River	Shuangqiao	2020	11	114.574	33.5034	1.17	13.89	24.8412	8.96317	7.09867	8.78267
S2	Shaying River	Shuangqiao	2020	12	114.574	33.5034	2.78	7.19	19.0547	9.09033	8.4425	8.80067
S3	Shaying River	Shenqiu	2003	1	115.072	33.3876	2.52	4.79	41.7295	9.40333	8.54983	8.789
S3	Shaying River	Shenqiu	2003	2	115.072	33.3876	2.62	10.44	36.7016	9.9105	7.4434	8.6598
S3	Shaying River	Shenqiu	2003	3	115.072	33.3876	1.31	16.1	22.5808	10.7726	8.2042	8.6186
S3	Shaying River	Shenqiu	2003	4	115.072	33.3876	2.26	19.47	22.7436	9.681	5.6166	8.734
S3	Shaying River	Shenqiu	2003	5	115.072	33.3876	1.37	23.11	23.5727	9.06425	6.3065	8.72975
S3	Shaying River	Shenqiu	2003	6	115.072	33.3876	1.22	27.85	22.1242	9.1792	4.9334	8.6556
S3	Shaying River	Shenqiu	2003	7	115.072	33.3876	2.97	29.29	21.2622	8.706	5.9556	8.738
S3	Shaying River	Shenqiu	2003	8	115.072	33.3876	1.32	30.59	16.0475	8.28067	6.701	8.8115
S3	Shaying River	Shenqiu	2003	9	115.072	33.3876	2.38	25.73	14.2767	8.2005	9.299	8.888
S3	Shaying River	Shenqiu	2003	10	115.072	33.3876	2.96	16.5	13.3517	8.346	7.957	8.8935
S3	Shaying River	Shenqiu	2003	11	115.072	33.3876	0.74	12.36	13.5888	9.4364	9.9944	8.818
S3	Shaying River	Shenqiu	2003	12	115.072	33.3876	1.07	7.98	15.6756	9.4976	9.6976	8.718
S3	Shaying River	Shenqiu	2004	1	115.072	33.3876	2.17	4.72	18.0444	9.394	7.8266	8.7312
S3	Shaying River	Shenqiu	2004	2	115.072	33.3876	2.06	10.34	15.621	9.4905	5.70925	8.7485
S3	Shaying River	Shenqiu	2004	3	115.072	33.3876	1.64	16.61	16.8313	8.65317	5.19567	8.80467
S3	Shaying River	Shenqiu	2004	4	115.072	33.3876	1.85	19.05	16.2598	8.835	6.4735	8.76625
S3	Shaying River	Shenqiu	2004	5	115.072	33.3876	2.94	23.51	14.9783	9.476	8.58975	8.7685
S3	Shaying River	Shenqiu	2004	6	115.072	33.3876	0.94	28.87	14.142	9.12633	5.42733	8.71733
S3	Shaying River	Shenqiu	2004	7	115.072	33.3876	0.83	28.72	14.386	8.4672	5.913	8.8624
S3	Shaying River	Shenqiu	2004	8	115.072	33.3876	1.3	30.03	14.3387	8.36333	6.24867	8.87567
S3	Shaying River	Shenqiu	2004	9	115.072	33.3876	1	26.43	15.23	9.051	6.6904	8.8792
S3	Shaying River	Shenqiu	2004	10	115.072	33.3876	2.85	16.51	17.2342	7.91175	7.8605	8.97975
S3	Shaying River	Shenqiu	2004	11	115.072	33.3876	1.47	13.98	16.6122	8.196	7.5396	9.0194
S3	Shaying River	Shenqiu	2004	12	115.072	33.3876	0.79	6.79	17.3618	8.3455	6.93675	8.9965
S3	Shaying River	Shenqiu	2005	1	115.072	33.3876	2.46	4.79	17.2156	8.3796	7.4194	8.997
S3	Shaying River	Shenqiu	2005	2	115.072	33.3876	2.16	10.37	19.4382	8.24	7.0574	9.0922
S3	Shaying River	Shenqiu	2005	3	115.072	33.3876	1.11	14.19	17.2924	8.7142	7.3996	8.935
S3	Shaying River	Shenqiu	2005	4	115.072	33.3876	2.7	17.7	18.7984	8.548	6.3994	8.9716
S3	Shaying River	Shenqiu	2005	5	115.072	33.3876	2.63	24.2	22.6152	8.6212	6.5256	8.8572
S3	Shaying River	Shenqiu	2005	6	115.072	33.3876	1.52	27.12	22.8246	8.1972	5.9528	8.9292
S3	Shaying River	Shenqiu	2005	7	115.072	33.3876	1.17	28.11	26.3706	7.6052	8.1158	8.8752
S3	Shaying River	Shenqiu	2005	8	115.072	33.3876	2.94	29.83	22.8418	8.335	7.3402	8.8894
S3	Shaying River	Shenqiu	2005	9	115.072	33.3876	2.03	25.55	20.3304	7.6416	5.7304	8.886
S3	Shaying River	Shenqiu	2005	10	115.072	33.3876	2.41	17.1	17.7708	7.4	4.89067	8.89733
S3	Shaying River	Shenqiu	2005	11	115.072	33.3876	0.96	13.13	17.058	7.007	4.8876	8.9118
S3	Shaying River	Shenqiu	2005	12	115.072	33.3876	1.65	6.57	17.326	7.336	7.8516	8.9554
S3	Shaying River	Shenqiu	2006	1	115.072	33.3876	2.83	4.86	15.3355	7.1435	5.33467	8.111
S3	Shaying River	Shenqiu	2006	2	115.072	33.3876	2.77	11.58	13.493	7.179	5.6014	8.2782
S3	Shaying River	Shenqiu	2006	3	115.072	33.3876	1.3	14.55	15.5712	7.3334	4.8266	8.2328
S3	Shaying River	Shenqiu	2006	4	115.072	33.3876	1.65	18.43	17.4794	7.1046	6.392	8.266
S3	Shaying River	Shenqiu	2006	5	115.072	33.3876	1.5	24.24	18.0187	7.05	6.36767	8.3695
S3	Shaying River	Shenqiu	2006	6	115.072	33.3876	2.8	28.31	17.959	6.8372	4.7536	8.3824
S3	Shaying River	Shenqiu	2006	7	115.072	33.3876	1.19	29.89	18.7764	7.3486	6.7442	8.3448
S3	Shaying River	Shenqiu	2006	8	115.072	33.3876	2.9	29.29	17.3442	7.0905	6.5045	8.44875
S3	Shaying River	Shenqiu	2006	9	115.072	33.3876	1.6	26.25	19.1834	7.3894	8.3004	8.4822
S3	Shaying River	Shenqiu	2006	10	115.072	33.3876	2.97	16.5	23.1076	7.0702	9.0224	8.5198
S3	Shaying River	Shenqiu	2006	11	115.072	33.3876	1.54	13.04	25.9993	6.98317	9.46983	8.50733
S3	Shaying River	Shenqiu	2006	12	115.072	33.3876	2.29	6.73	20.9832	6.7162	6.7988	8.3952
S3	Shaying River	Shenqiu	2007	1	115.072	33.3876	1.04	5.23	18.1502	6.72183	8.02667	8.4635
S3	Shaying River	Shenqiu	2007	2	115.072	33.3876	1.22	10.59	20.011	6.7212	9.4056	8.4018
S3	Shaying River	Shenqiu	2007	3	115.072	33.3876	1.16	16.3	23.6134	6.691	9.8888	8.376
S3	Shaying River	Shenqiu	2007	4	115.072	33.3876	1.79	17.89	22.7372	7.0628	9.413	8.3594
S3	Shaying River	Shenqiu	2007	5	115.072	33.3876	2.78	23.69	22.0226	6.7844	6.4134	8.2466
S3	Shaying River	Shenqiu	2007	6	115.072	33.3876	2.79	27.01	20.9118	6.5576	5.1812	8.2404
S3	Shaying River	Shenqiu	2007	7	115.072	33.3876	1.71	28.17	21.4804	7.0316	5.8182	7.9544
S3	Shaying River	Shenqiu	2007	8	115.072	33.3876	1.85	29.25	18.8103	6.7295	6.38517	8.19633
S3	Shaying River	Shenqiu	2007	9	115.072	33.3876	1.48	25.58	19.883	6.3186	8.6904	8.418
S3	Shaying River	Shenqiu	2007	10	115.072	33.3876	2.63	16.71	28.2898	6.17417	7.08283	8.12133
S3	Shaying River	Shenqiu	2007	11	115.072	33.3876	1.57	12.99	30.6014	6.0958	5.9554	8.1716
S3	Shaying River	Shenqiu	2007	12	115.072	33.3876	2.83	7.24	24.2128	6.36033	5.88667	8.18017
S3	Shaying River	Shenqiu	2008	1	115.072	33.3876	0.78	5.99	35.4223	6.5915	6.727	8.10117
S3	Shaying River	Shenqiu	2008	2	115.072	33.3876	2.9	11.51	101.628	6.9826	7.4798	8.1146
S3	Shaying River	Shenqiu	2008	3	115.072	33.3876	0.74	14.16	82.7278	7.21217	6.548	8.1555
S3	Shaying River	Shenqiu	2008	4	115.072	33.3876	2.57	19.17	48.8812	6.6792	5.233	8.231
S3	Shaying River	Shenqiu	2008	5	115.072	33.3876	2.17	24.05	65.0688	6.8946	5.344	8.2462
S3	Shaying River	Shenqiu	2008	6	115.072	33.3876	2.66	27.49	84.3977	6.8715	5.26733	8.30467
S3	Shaying River	Shenqiu	2008	7	115.072	33.3876	2.74	28.33	47.1214	6.6888	6.157	8.3384
S3	Shaying River	Shenqiu	2008	8	115.072	33.3876	1.07	29.07	66.5304	7.8002	4.9032	8.273
S3	Shaying River	Shenqiu	2008	9	115.072	33.3876	0.82	25.11	115.752	9.2726	6.9198	8.1732
S3	Shaying River	Shenqiu	2008	10	115.072	33.3876	2.08	16.07	126.113	9.48833	5.88033	8.17733
S3	Shaying River	Shenqiu	2008	11	115.072	33.3876	2.36	12.78	108.786	10.3313	6.91083	8.322
S3	Shaying River	Shenqiu	2008	12	115.072	33.3876	1.8	6.97	100.986	28.131	6.08075	8.2765
S3	Shaying River	Shenqiu	2009	1	115.072	33.3876	2.78	5.59	54.2642	17.743	6.67533	8.154
S3	Shaying River	Shenqiu	2009	2	115.072	33.3876	2.51	11.38	46.7183	6.791	6.26167	8.44733
S3	Shaying River	Shenqiu	2009	3	115.072	33.3876	0.77	16.9	65.0304	6.535	6.1018	8.4314
S3	Shaying River	Shenqiu	2009	4	115.072	33.3876	0.99	16.72	47.9602	6.1868	5.6918	8.3648
S3	Shaying River	Shenqiu	2009	5	115.072	33.3876	1.28	23.74	43.148	6.7792	5.5832	8.1658
S3	Shaying River	Shenqiu	2009	6	115.072	33.3876	2.94	27.05	40.8146	6.77017	5.20433	8.31467
S3	Shaying River	Shenqiu	2009	7	115.072	33.3876	3	28.69	35.6942	6.3794	4.358	8.4004
S3	Shaying River	Shenqiu	2009	8	115.072	33.3876	1.79	29.65	30.7722	6.0686	4.6736	8.4676
S3	Shaying River	Shenqiu	2009	9	115.072	33.3876	2.27	25.67	32.479	6.0152	4.4166	8.5008
S3	Shaying River	Shenqiu	2009	10	115.072	33.3876	1.78	16.62	28.5618	6.0664	4.8556	8.4668
S3	Shaying River	Shenqiu	2009	11	115.072	33.3876	0.64	12.9	33.6932	6.29333	5.59633	8.536
S3	Shaying River	Shenqiu	2009	12	115.072	33.3876	1.03	6	35.1246	6.3044	6.1508	8.5192
S3	Shaying River	Shenqiu	2010	1	115.072	33.3876	1.06	5.77	61.5403	6.28933	5.71133	8.40367
S3	Shaying River	Shenqiu	2010	2	115.072	33.3876	2.39	11.7	71.0833	5.807	6.28775	8.3935
S3	Shaying River	Shenqiu	2010	3	115.072	33.3876	0.55	14.09	88.2192	6.3694	5.8222	8.2828
S3	Shaying River	Shenqiu	2010	4	115.072	33.3876	1.66	17.47	44.3108	6.2636	5.269	8.3596
S3	Shaying River	Shenqiu	2010	5	115.072	33.3876	1.75	23.96	41.0303	6.0805	5.331	8.404
S3	Shaying River	Shenqiu	2010	6	115.072	33.3876	1.38	28.65	59.3066	5.8552	6.1115	8.3296
S3	Shaying River	Shenqiu	2010	7	115.072	33.3876	0.74	29.6	38.126	6.5608	5.59633	8.1548
S3	Shaying River	Shenqiu	2010	8	115.072	33.3876	1.86	30.49	25.7282	7.608	6.1508	8.466
S3	Shaying River	Shenqiu	2010	9	115.072	33.3876	2.72	26.98	49.1332	6.0805	5.71133	8.3996
S3	Shaying River	Shenqiu	2010	10	115.072	33.3876	1	17.39	42.8854	5.8552	6.28775	8.4068
S3	Shaying River	Shenqiu	2010	11	115.072	33.3876	2.59	12.41	32.79	6.5608	5.8222	8.5426
S3	Shaying River	Shenqiu	2010	12	115.072	33.3876	1.03	7.8	46.2238	7.608	5.269	8.2386
S3	Shaying River	Shenqiu	2011	1	115.072	33.3876	0.88	5.84	49.7352	6.0805	5.331	8.349
S3	Shaying River	Shenqiu	2011	2	115.072	33.3876	1.12	10.36	54.141	5.8552	5.59633	8.42625
S3	Shaying River	Shenqiu	2011	3	115.072	33.3876	2.55	16.54	45.5604	6.5608	6.1508	8.287
S3	Shaying River	Shenqiu	2011	4	115.072	33.3876	0.82	17.96	51.426	7.608	5.71133	8.242
S3	Shaying River	Shenqiu	2011	5	115.072	33.3876	0.89	23.81	62.23	6.0805	6.28775	8.162
S3	Shaying River	Shenqiu	2011	6	115.072	33.3876	1.87	27.44	25.7282	5.8552	5.8222	8.15
S3	Shaying River	Shenqiu	2011	7	115.072	33.3876	1.65	29.35	49.1332	6.5608	5.269	8.1
S3	Shaying River	Shenqiu	2011	8	115.072	33.3876	2.47	29.12	42.8854	7.608	5.331	8.05
S3	Shaying River	Shenqiu	2011	9	115.072	33.3876	1.42	25.27	32.79	5.18	5.27	8.04
S3	Shaying River	Shenqiu	2011	10	115.072	33.3876	0.68	16.52	46.2238	5.46	5.04	7.91
S3	Shaying River	Shenqiu	2011	11	115.072	33.3876	2.23	13.67	49.7352	5.93	4.75	7.9
S3	Shaying River	Shenqiu	2011	12	115.072	33.3876	2.42	7.41	54.141	5.53	4.93	8.05
S3	Shaying River	Shenqiu	2012	1	115.072	33.3876	1.18	5.52	45.5604	5.87	4.78	8.04
S3	Shaying River	Shenqiu	2012	2	115.072	33.3876	2	10.99	51.426	7.56	5.18	7.97
S3	Shaying River	Shenqiu	2012	3	115.072	33.3876	0.58	14.3	62.23	7.35	5.04	7.9
S3	Shaying River	Shenqiu	2012	4	115.072	33.3876	2.9	19.62	25.7282	5.28	5.04	8.36
S3	Shaying River	Shenqiu	2012	5	115.072	33.3876	2.5	23.91	49.1332	6.28	5.28	8.2
S3	Shaying River	Shenqiu	2012	6	115.072	33.3876	1.27	27.72	42.8854	6.92	5.39	8.09
S3	Shaying River	Shenqiu	2012	7	115.072	33.3876	1.89	28.68	32.79	4.49	4.86	8.09
S3	Shaying River	Shenqiu	2012	8	115.072	33.3876	2.84	29.49	46.2238	4.52	4.01	7.96
S3	Shaying River	Shenqiu	2012	9	115.072	33.3876	2.42	25.63	49.7352	4.48	3.77	7.94
S3	Shaying River	Shenqiu	2012	10	115.072	33.3876	2.45	16.76	54.141	4.21	21.39	7.92
S3	Shaying River	Shenqiu	2012	11	115.072	33.3876	0.66	13.84	45.5604	4.65	21.37	7.97
S3	Shaying River	Shenqiu	2012	12	115.072	33.3876	2.24	7.52	51.426	5.49	3.75	7.9
S3	Shaying River	Shenqiu	2013	1	115.072	33.3876	2.86	5.81	62.23	5.14	3.75	7.92
S3	Shaying River	Shenqiu	2013	2	115.072	33.3876	1.76	10.31	25.7282	4.36	4.32	8.05
S3	Shaying River	Shenqiu	2013	3	115.072	33.3876	2.31	14.12	49.1332	4.42	3.99	7.93
S3	Shaying River	Shenqiu	2013	4	115.072	33.3876	1.63	18.46	42.8854	7.72	5.32	7.99
S3	Shaying River	Shenqiu	2013	5	115.072	33.3876	1.39	23.55	32.79	6.31	5.22	8.1
S3	Shaying River	Shenqiu	2013	6	115.072	33.3876	2.4	27.16	46.2238	6.67	6.17	8.48
S3	Shaying River	Shenqiu	2013	7	115.072	33.3876	1.82	29.18	49.7352	6.06	5.71	8.04
S3	Shaying River	Shenqiu	2013	8	115.072	33.3876	0.69	30.7	54.141	7.16	6.8	7.98
S3	Shaying River	Shenqiu	2013	9	115.072	33.3876	2.54	26.92	45.5604	4.33	4.98	8.2
S3	Shaying River	Shenqiu	2013	10	115.072	33.3876	1.62	17.88	51.426	3.93	4.27	8.07
S3	Shaying River	Shenqiu	2013	11	115.072	33.3876	1.29	12.46	62.23	6.46975	9.244	8.358
S3	Shaying River	Shenqiu	2013	12	115.072	33.3876	0.79	7.08	34.6506	6.617	10.5247	8.432
S3	Shaying River	Shenqiu	2014	1	115.072	33.3876	2.27	5.68	47.829	5.4866	8.013	8.4826
S3	Shaying River	Shenqiu	2014	2	115.072	33.3876	2.15	10.03	60.879	7.27875	8.83925	8.385
S3	Shaying River	Shenqiu	2014	3	115.072	33.3876	1.89	15.13	40.3868	7.3494	11.0468	8.5786
S3	Shaying River	Shenqiu	2014	4	115.072	33.3876	1.98	19.09	48.422	7.214	12.4362	8.6548
S3	Shaying River	Shenqiu	2014	5	115.072	33.3876	2.63	23.73	74.0136	6.13	12.3688	8.5126
S3	Shaying River	Shenqiu	2014	6	115.072	33.3876	2.15	27.81	63.1833	8.3715	8.84283	8.65183
S3	Shaying River	Shenqiu	2014	7	115.072	33.3876	1.33	28.09	83.3	8.07783	10.3753	8.7205
S3	Shaying River	Shenqiu	2014	8	115.072	33.3876	0.9	30.52	125.083	8.60417	10.5648	8.609
S3	Shaying River	Shenqiu	2014	9	115.072	33.3876	2.63	26.69	124.4	8.166	11.2998	8.63933
S3	Shaying River	Shenqiu	2014	10	115.072	33.3876	2.66	16.24	152.3	8.26717	12.7673	8.6325
S3	Shaying River	Shenqiu	2014	11	115.072	33.3876	2.07	12.74	98.8	7.55817	11.9738	8.61133
S3	Shaying River	Shenqiu	2014	12	115.072	33.3876	2.1	6.26	128.467	7.1625	12.2158	8.6485
S3	Shaying River	Shenqiu	2015	1	115.072	33.3876	2.2	5.27	137.967	7.79417	12.25	8.502
S3	Shaying River	Shenqiu	2015	2	115.072	33.3876	2.8	11.38	157.583	7.4405	8.2665	7.99967
S3	Shaying River	Shenqiu	2015	3	115.072	33.3876	1.64	16.59	75.4167	7.9735	7.10767	7.97617
S3	Shaying River	Shenqiu	2015	4	115.072	33.3876	1.94	19.08	106.5	8.25517	7.8595	8.09833
S3	Shaying River	Shenqiu	2015	5	115.072	33.3876	2.59	23.66	190.283	8.89333	7.22867	8.14617
S3	Shaying River	Shenqiu	2015	6	115.072	33.3876	0.87	28.48	328.583	10.9478	8.733	8.116
S3	Shaying River	Shenqiu	2015	7	115.072	33.3876	0.9	29.92	318.2	10.6568	8.004	8.137
S3	Shaying River	Shenqiu	2015	8	115.072	33.3876	1.91	29.69	307.933	11.612	7.641	8.148
S3	Shaying River	Shenqiu	2015	9	115.072	33.3876	2.82	26.8	270.317	9.96	7.11267	8.11083
S3	Shaying River	Shenqiu	2015	10	115.072	33.3876	0.73	17.55	252.233	9.435	7.4665	8.05933
S3	Shaying River	Shenqiu	2015	11	115.072	33.3876	2.47	13.65	348.417	10.2413	7.57433	8.10417
S3	Shaying River	Shenqiu	2015	12	115.072	33.3876	1.63	7.41	513.567	12.2	9.02533	8.04817
S3	Shaying River	Shenqiu	2016	1	115.072	33.3876	2.22	4.42	620.967	11.69	9.05133	7.94283
S3	Shaying River	Shenqiu	2016	2	115.072	33.3876	1.36	11.76	690.833	12.5437	8.343	7.778
S3	Shaying River	Shenqiu	2016	3	115.072	33.3876	1.25	15.37	674.72	11.7952	8.1684	7.7644
S3	Shaying River	Shenqiu	2016	4	115.072	33.3876	0.79	17.09	773.04	12.9316	9.483	7.7372
S3	Shaying River	Shenqiu	2016	5	115.072	33.3876	2.6	25	682.083	11.2812	8.21717	7.82633
S3	Shaying River	Shenqiu	2016	6	115.072	33.3876	2.44	28.14	605.917	13.5565	9.281	7.74433
S3	Shaying River	Shenqiu	2016	7	115.072	33.3876	2.65	29.99	876.6	14.9327	10.2028	7.6985
S3	Shaying River	Shenqiu	2016	8	115.072	33.3876	2.68	29.91	234.3	10.151	6.3285	7.62
S3	Shaying River	Shenqiu	2016	9	115.072	33.3876	1.96	26.71	459.717	12.5978	7.52283	7.56417
S3	Shaying River	Shenqiu	2016	10	115.072	33.3876	2.87	16.92	799.633	15.3423	9.644	7.62967
S3	Shaying River	Shenqiu	2016	11	115.072	33.3876	2.28	12.8	789.8	15.774	9.15567	7.68783
S3	Shaying River	Shenqiu	2016	12	115.072	33.3876	1.49	7.32	628.867	15.277	8.09717	7.6525
S3	Shaying River	Shenqiu	2017	1	115.072	33.3876	2.49	4.31	212.033	11.463	6.38233	7.7105
S3	Shaying River	Shenqiu	2017	2	115.072	33.3876	1.98	10.06	476.967	14.4157	9.095	7.75517
S3	Shaying River	Shenqiu	2017	3	115.072	33.3876	1.21	14.29	599.92	13.0608	8.1284	7.7855
S3	Shaying River	Shenqiu	2017	4	115.072	33.3876	2.61	19	906.55	16.8328	10.4268	7.66983
S3	Shaying River	Shenqiu	2017	5	115.072	33.3876	1.48	23.42	642.917	12.7972	9.98133	7.783
S3	Shaying River	Shenqiu	2017	6	115.072	33.3876	0.63	27.86	467.783	8.708	11.4527	8.03167
S3	Shaying River	Shenqiu	2017	7	115.072	33.3876	0.73	28.3	647.633	13.6783	10.091	7.66083
S3	Shaying River	Shenqiu	2017	8	115.072	33.3876	2.12	30.35	566.9	11.8873	8.55083	7.67683
S3	Shaying River	Shenqiu	2017	9	115.072	33.3876	1.95	25.25	83.65	6.3305	8.3625	8.05017
S3	Shaying River	Shenqiu	2017	10	115.072	33.3876	0.85	17.48	94.9333	9.12767	7.92533	8.12133
S3	Shaying River	Shenqiu	2017	11	115.072	33.3876	1.86	13.46	453.367	6.675	9.02733	7.92633
S3	Shaying River	Shenqiu	2017	12	115.072	33.3876	2.97	6.78	351.7	7.0135	8.45183	8.01
S3	Shaying River	Shenqiu	2018	1	115.072	33.3876	2.39	5.09	286.183	7.37633	9.09967	8.07767
S3	Shaying River	Shenqiu	2018	2	115.072	33.3876	0.95	10.5	304.633	7.32567	8.84067	8.12117
S3	Shaying River	Shenqiu	2018	3	115.072	33.3876	1	15.72	328.1	7.6735	9.019	8.074
S3	Shaying River	Shenqiu	2018	4	115.072	33.3876	1.37	16.74	382.317	6.83183	8.753	8.01033
S3	Shaying River	Shenqiu	2018	5	115.072	33.3876	1.55	24.96	508.5	7.51717	7.43533	8.03167
S3	Shaying River	Shenqiu	2018	6	115.072	33.3876	2.45	27.08	266.633	5.59183	7.2335	8.11883
S3	Shaying River	Shenqiu	2018	7	115.072	33.3876	2.79	29.27	244.267	7.21967	6.00333	8.1345
S3	Shaying River	Shenqiu	2018	8	115.072	33.3876	2.44	29.33	222.9	5.89625	6.48475	8.05425
S3	Shaying River	Shenqiu	2018	9	115.072	33.3876	2.15	25.65	215	5.88	6.75	7.92
S3	Shaying River	Shenqiu	2018	10	115.072	33.3876	1.34	17.51	207.1	5.86375	7.01525	7.78575
S3	Shaying River	Shenqiu	2018	11	115.072	33.3876	1.18	12.26	199.2	5.8475	7.2805	7.6515
S3	Shaying River	Shenqiu	2018	12	115.072	33.3876	0.67	7.12	191.3	5.83125	7.54575	7.51725
S3	Shaying River	Shenqiu	2019	1	115.072	33.3876	1.22	5.61	183.4	5.815	7.811	7.383
S3	Shaying River	Shenqiu	2019	2	115.072	33.3876	2.51	11.06	175.5	5.79875	8.07625	7.24875
S3	Shaying River	Shenqiu	2019	3	115.072	33.3876	2.51	14.48	167.6	5.7825	8.3415	7.1145
S3	Shaying River	Shenqiu	2019	4	115.072	33.3876	2.68	19.88	152.237	5.7955	8.097	7.1465
S3	Shaying River	Shenqiu	2019	5	115.072	33.3876	2.35	23.65	205.083	6.552	8.3724	7.2324
S3	Shaying River	Shenqiu	2019	6	115.072	33.3876	0.92	27.89	243.466	8.549	8.67617	7.393
S3	Shaying River	Shenqiu	2019	7	115.072	33.3876	1.23	28.64	240.439	6.8445	7.44383	7.47217
S3	Shaying River	Shenqiu	2019	8	115.072	33.3876	1.53	30.5	212.057	6.325	6.69783	7.68033
S3	Shaying River	Shenqiu	2019	9	115.072	33.3876	1.83	25.69	223.088	6.152	6.75267	7.88167
S3	Shaying River	Shenqiu	2019	10	115.072	33.3876	1.36	17.85	205.328	6.41175	7.47375	7.81125
S3	Shaying River	Shenqiu	2019	11	115.072	33.3876	0.96	12.57	201	6.69	7.45	7.9
S3	Shaying River	Shenqiu	2019	12	115.072	33.3876	2.71	6.21	196.672	6.96825	7.42625	7.98875
S3	Shaying River	Shenqiu	2020	1	115.072	33.3876	2.76	5.63	192.344	7.2465	7.4025	8.0775
S3	Shaying River	Shenqiu	2020	2	115.072	33.3876	2.74	10.22	188.015	7.52475	7.37875	8.16625
S3	Shaying River	Shenqiu	2020	3	115.072	33.3876	0.61	14.64	180.4	7.6046	7.3422	8.3376
S3	Shaying River	Shenqiu	2020	4	115.072	33.3876	1.76	18.22	161.317	7.93517	9.74983	8.56867
S3	Shaying River	Shenqiu	2020	5	115.072	33.3876	2.28	23.22	162.817	8.8295	10.6653	8.409
S3	Shaying River	Shenqiu	2020	6	115.072	33.3876	1.55	28.35	120.15	9.45183	8.13533	8.30533
S3	Shaying River	Shenqiu	2020	7	115.072	33.3876	1.28	29.58	92.8833	9.17767	9.2655	8.37533
S3	Shaying River	Shenqiu	2020	8	115.072	33.3876	0.9	30.89	86.2167	9.2935	10.6662	8.55467
S3	Shaying River	Shenqiu	2020	9	115.072	33.3876	1.87	25.78	180.7	9.46583	8.28983	8.20033
S3	Shaying River	Shenqiu	2020	10	115.072	33.3876	0.62	17.8	191.35	8.74817	9.35433	8.5055
S3	Shaying River	Shenqiu	2020	11	115.072	33.3876	2.79	12.76	182.433	9.56933	8.86383	8.34667
S3	Shaying River	Shenqiu	2020	12	115.072	33.3876	0.76	6	276.417	8.31033	7.73	8.23333
S4	Shaying River	Banqiao	2003	1	113.754	34.7655	1.66	4.36	278.333	7.59017	8.76317	8.38883
S4	Shaying River	Banqiao	2003	2	113.754	34.7655	1.6	11.9	127.67	4.739	6.143	8.367
S4	Shaying River	Banqiao	2003	3	113.754	34.7655	2.72	15.27	140	5	5.8	8.2
S4	Shaying River	Banqiao	2003	4	113.754	34.7655	1.6	17.39	153.262	5.53033	5.25433	8.20467
S4	Shaying River	Banqiao	2003	5	113.754	34.7655	1.98	23.66	218.634	5.8672	6.5766	8.2398
S4	Shaying River	Banqiao	2003	6	113.754	34.7655	1.14	27.92	132.108	4.64633	5.71733	8.347
S4	Shaying River	Banqiao	2003	7	113.754	34.7655	1.66	28.66	102.266	4.207	4.985	8.2835
S4	Shaying River	Banqiao	2003	8	113.754	34.7655	1.01	29.7	113.333	4.6795	4.86033	8.26683
S4	Shaying River	Banqiao	2003	9	113.754	34.7655	1.2	26.96	132.531	5.0084	4.88	8.2528
S4	Shaying River	Banqiao	2003	10	113.754	34.7655	0.95	16.98	135.256	5.0445	4.87525	8.21075
S4	Shaying River	Banqiao	2003	11	113.754	34.7655	2.17	12.54	116.077	4.96117	4.891	8.2165
S4	Shaying River	Banqiao	2003	12	113.754	34.7655	0.89	6.67	102.223	4.81667	#DIV/0!	8.23083
S4	Shaying River	Banqiao	2004	1	113.754	34.7655	0.97	4.75	94.5258	4.7505	#DIV/0!	8.2385
S4	Shaying River	Banqiao	2004	2	113.754	34.7655	2.54	11.95	91.2862	5.21617	#DIV/0!	8.20383
S4	Shaying River	Banqiao	2004	3	113.754	34.7655	1.9	14.77	87.1977	5.11617	8.059	8.30983
S4	Shaying River	Banqiao	2004	4	113.754	34.7655	1.14	17.8	80.9902	5.08817	6.10117	8.39033
S4	Shaying River	Banqiao	2004	5	113.754	34.7655	0.91	23.69	40.3792	4.63217	5.316	8.52133
S4	Shaying River	Banqiao	2004	6	113.754	34.7655	1.85	27.52	37.241	4.53683	5.13233	8.54617
S4	Shaying River	Banqiao	2004	7	113.754	34.7655	1.75	29.98	39.0148	4.2715	5.45017	8.53933
S4	Shaying River	Banqiao	2004	8	113.754	34.7655	1.2	29.51	238.451	5.84417	6.0095	8.47967
S4	Shaying River	Banqiao	2004	9	113.754	34.7655	1.75	26.2	214.984	7.121	#DIV/0!	8.41067
S4	Shaying River	Banqiao	2004	10	113.754	34.7655	2.85	16.22	141.525	7.87867	12.416	8.318
S4	Shaying River	Banqiao	2004	11	113.754	34.7655	2.89	13.79	128.556	5.331	6.54517	8.38733
S4	Shaying River	Banqiao	2004	12	113.754	34.7655	1.51	6.33	126.423	5.2725	5.807	8.41967
S4	Shaying River	Banqiao	2005	1	113.754	34.7655	1.57	5.71	108.462	5.072	4.46367	8.47117
S4	Shaying River	Banqiao	2005	2	113.754	34.7655	0.71	11.79	124.283	5.31	5.94833	8.4565
S4	Shaying River	Banqiao	2005	3	113.754	34.7655	2.58	16.54	98.441	5.05983	6.2336	8.53267
S4	Shaying River	Banqiao	2005	4	113.754	34.7655	1.39	18.2	74.784	4.86267	5.369	8.53817
S4	Shaying River	Banqiao	2005	5	113.754	34.7655	2.55	23.94	44.923	5.14383	6.24317	8.55067
S4	Shaying River	Banqiao	2005	6	113.754	34.7655	2.6	27.14	38.1432	5.99267	4.34683	8.58617
S4	Shaying River	Banqiao	2005	7	113.754	34.7655	1.02	29.57	38.2553	6.23533	4.21033	8.57667
S4	Shaying River	Banqiao	2005	8	113.754	34.7655	1.44	30.83	41.3905	5.6805	5.90433	8.28033
S4	Shaying River	Banqiao	2005	9	113.754	34.7655	2.78	26.41	51.9145	5.293	5.81733	8.416
S4	Shaying River	Banqiao	2005	10	113.754	34.7655	2.5	17.53	69.646	5.2555	5.4715	8.39833
S4	Shaying River	Banqiao	2005	11	113.754	34.7655	1.14	12.12	131.868	5.38917	4.45533	8.304
S4	Shaying River	Banqiao	2005	12	113.754	34.7655	2.02	6.63	83.0943	4.743	4.9575	8.24233
S4	Shaying River	Banqiao	2006	1	113.754	34.7655	1.34	4.26	137.632	6.30517	4.88267	8.189
S4	Shaying River	Banqiao	2006	2	113.754	34.7655	2.6	10.08	71.1077	5.3565	4.64167	8.20267
S4	Shaying River	Banqiao	2006	3	113.754	34.7655	1.3	16.28	64.1237	5.41283	5.097	8.26533
S4	Shaying River	Banqiao	2006	4	113.754	34.7655	2.5	17.23	136.746	6.07867	5.238	8.24367
S4	Shaying River	Banqiao	2006	5	113.754	34.7655	1.11	23.76	98.2903	6.09117	5.07117	8.24883
S4	Shaying River	Banqiao	2006	6	113.754	34.7655	1.62	27.12	91.5928	6.0195	4.98933	8.23383
S4	Shaying River	Banqiao	2006	7	113.754	34.7655	0.74	28.39	93.3838	6.18667	5.13533	8.25033
S4	Shaying River	Banqiao	2006	8	113.754	34.7655	2.82	29.36	87.8422	5.71083	4.53967	8.1355
S4	Shaying River	Banqiao	2006	9	113.754	34.7655	2.96	26.69	104.276	5.315	4.9025	8.268
S4	Shaying River	Banqiao	2006	10	113.754	34.7655	2.22	17.55	106.872	5.57233	3.666	8.23517
S4	Shaying River	Banqiao	2006	11	113.754	34.7655	1.91	12.29	94.1278	5.5554	3.694	8.1554
S4	Shaying River	Banqiao	2006	12	113.754	34.7655	2.52	6.94	70.0603	5.65517	2.7184	8.181
S4	Shaying River	Banqiao	2007	1	113.754	34.7655	2.42	5.95	56.927	5.63633	2.76117	8.1695
S4	Shaying River	Banqiao	2007	2	113.754	34.7655	2.84	11.88	72.7767	6.555	4.49925	8.092
S4	Shaying River	Banqiao	2007	3	113.754	34.7655	1.71	14.1	71.4048	6.18717	4.298	8.052
S4	Shaying River	Banqiao	2007	4	113.754	34.7655	0.6	16.86	64.1065	5.555	6.0185	8.20517
S4	Shaying River	Banqiao	2007	5	113.754	34.7655	2.88	24.22	46.2843	6.1886	14.703	8.03133
S4	Shaying River	Banqiao	2007	6	113.754	34.7655	2.43	28.48	62.187	6.86	4.9525	8.1965
S4	Shaying River	Banqiao	2007	7	113.754	34.7655	1.14	28.26	61.869	6.782	1.76633	8.23433
S4	Shaying River	Banqiao	2007	8	113.754	34.7655	1.04	30.6	61.9028	7.06225	1.057	8.23967
S4	Shaying River	Banqiao	2007	9	113.754	34.7655	2.1	25.68	62.8062	8.0648	3.5924	8.1408
S4	Shaying River	Banqiao	2007	10	113.754	34.7655	2.02	17.3	60.6895	7.4545	4.9565	8.25733
S4	Shaying River	Banqiao	2007	11	113.754	34.7655	2.74	13.24	59.0982	6.85883	4.69683	8.31283
S4	Shaying River	Banqiao	2007	12	113.754	34.7655	0.95	6.69	66.009	6.71833	4.71383	8.41583
S4	Shaying River	Banqiao	2008	1	113.754	34.7655	1.79	4.18	70.7447	6.44583	4.3605	8.42033
S4	Shaying River	Banqiao	2008	2	113.754	34.7655	1.34	10.65	70.5507	6.36333	4.06033	8.39217
S4	Shaying River	Banqiao	2008	3	113.754	34.7655	2.05	16.97	71.7937	6.407	3.74133	8.31667
S4	Shaying River	Banqiao	2008	4	113.754	34.7655	1.67	16.46	73.9652	6.51633	3.98483	8.28883
S4	Shaying River	Banqiao	2008	5	113.754	34.7655	2.01	23.47	82.3238	5.91283	3.60333	8.34167
S4	Shaying River	Banqiao	2008	6	113.754	34.7655	0.67	27.05	84.5485	6.1355	3.42467	8.24733
S4	Shaying River	Banqiao	2008	7	113.754	34.7655	2.4	29.47	76.0402	6.2654	3.5372	8.168
S4	Shaying River	Banqiao	2008	8	113.754	34.7655	0.8	30.68	88.607	6.66783	3.22433	8.22533
S4	Shaying River	Banqiao	2008	9	113.754	34.7655	2.08	25.18	134.145	7.222	3.712	8.39433
S4	Shaying River	Banqiao	2008	10	113.754	34.7655	2.92	17.92	98.719	7.78583	4.32483	8.36533
S4	Shaying River	Banqiao	2008	11	113.754	34.7655	2.64	13.85	81.596	7.151	4.00133	8.4445
S4	Shaying River	Banqiao	2008	12	113.754	34.7655	1.1	8	85.0877	6.44433	3.3495	8.44183
S4	Shaying River	Banqiao	2009	1	113.754	34.7655	0.97	5.47	80.6855	6.441	3.269	8.429
S4	Shaying River	Banqiao	2009	2	113.754	34.7655	2.1	10.97	80.5262	6.3715	3.24683	8.36817
S4	Shaying River	Banqiao	2009	3	113.754	34.7655	2.98	16.48	80.7782	6.38717	3.395	8.2915
S4	Shaying River	Banqiao	2009	4	113.754	34.7655	2.15	19.6	56.662	6.22133	3.2805	8.146
S4	Shaying River	Banqiao	2009	5	113.754	34.7655	2.17	23.08	67.5633	6.86817	2.975	8.30467
S4	Shaying River	Banqiao	2009	6	113.754	34.7655	2.26	27.85	114.868	7.54675	3.73175	8.34775
S4	Shaying River	Banqiao	2009	7	113.754	34.7655	1.62	29.46	59.7928	6.7898	3.0114	8.2904
S4	Shaying River	Banqiao	2009	8	113.754	34.7655	1.22	29.51	53.1895	6.9815	3.0905	8.4185
S4	Shaying River	Banqiao	2009	9	113.754	34.7655	1.65	26.07	60.987	7.3652	3.54267	8.2895
S4	Shaying River	Banqiao	2009	10	113.754	34.7655	2.72	17.39	63.3066	#DIV/0!	4.64933	8.0184
S4	Shaying River	Banqiao	2009	11	113.754	34.7655	1.19	12.99	449.375	10.474	8.81375	8.336
S4	Shaying River	Banqiao	2009	12	113.754	34.7655	0.73	7.37	244.267	8.57	8.49967	8.389
S4	Shaying River	Banqiao	2010	1	113.754	34.7655	1.62	5.88	193.3	7.94117	8.61617	8.19
S4	Shaying River	Banqiao	2010	2	113.754	34.7655	1.95	10.78	208.35	8.0645	7.09217	8.1745
S4	Shaying River	Banqiao	2010	3	113.754	34.7655	0.55	16.93	147.1	7.5244	5.70867	8.20033
S4	Shaying River	Banqiao	2010	4	113.754	34.7655	1.51	18.56	72.85	9.10467	5.22383	8.13733
S4	Shaying River	Banqiao	2010	5	113.754	34.7655	1.83	23.21	69.85	9.045	5.65617	8.23867
S4	Shaying River	Banqiao	2010	6	113.754	34.7655	2.03	27.76	86.8167	8.70767	6.01083	8.25183
S4	Shaying River	Banqiao	2010	7	113.754	34.7655	1.37	28.49	93.0333	9.10367	6.12183	8.33683
S4	Shaying River	Banqiao	2010	8	113.754	34.7655	1.59	30.27	81.6167	9.47283	5.90767	8.27783
S4	Shaying River	Banqiao	2010	9	113.754	34.7655	1.76	25.82	64.5333	9.62483	5.1165	8.10817
S4	Shaying River	Banqiao	2010	10	113.754	34.7655	1.7	16.51	70	9.4	6	8.401
S4	Shaying River	Banqiao	2010	11	113.754	34.7655	1.89	12.83	77.9	9.2375	6.9805	8.062
S4	Shaying River	Banqiao	2010	12	113.754	34.7655	1	7.75	85.8833	9.08283	6.428	8.11933
S4	Shaying River	Banqiao	2011	1	113.754	34.7655	2.46	5.21	77.5667	8.9292	9.2274	8.1365
S4	Shaying River	Banqiao	2011	2	113.754	34.7655	0.64	10.87	353.933	9.53483	6.592	8.06433
S4	Shaying River	Banqiao	2011	3	113.754	34.7655	1.98	15.02	298.683	10.804	7.71983	8.0965
S4	Shaying River	Banqiao	2011	4	113.754	34.7655	0.9	18.05	215.7	9.667	6.84533	8.09267
S4	Shaying River	Banqiao	2011	5	113.754	34.7655	2.55	23.95	170.65	9.4445	5.642	8.12583
S4	Shaying River	Banqiao	2011	6	113.754	34.7655	2.45	27.5	241.7	9.34533	5.8925	8.14383
S4	Shaying River	Banqiao	2011	7	113.754	34.7655	2.29	28.64	205.45	9.18433	5.38817	8.27267
S4	Shaying River	Banqiao	2011	8	113.754	34.7655	0.66	30.21	167.667	9.30733	5.44683	8.35583
S4	Shaying River	Banqiao	2011	9	113.754	34.7655	0.84	26.43	176.9	9.79433	5.90083	8.34167
S4	Shaying River	Banqiao	2011	10	113.754	34.7655	0.65	17.82	207.55	10.0663	5.847	8.31167
S4	Shaying River	Banqiao	2011	11	113.754	34.7655	0.65	13.78	188.25	10.595	5.75433	8.33717
S4	Shaying River	Banqiao	2011	12	113.754	34.7655	2.63	7.14	172.483	10.7908	5.4875	8.31667
S4	Shaying River	Banqiao	2012	1	113.754	34.7655	1.55	4.77	131.917	10.3675	8.33917	8.34417
S4	Shaying River	Banqiao	2012	2	113.754	34.7655	0.56	10.77	100.45	10.109	8.02767	8.414
S4	Shaying River	Banqiao	2012	3	113.754	34.7655	1.11	14.35	103	10.668	6.042	8.3025
S4	Shaying River	Banqiao	2012	4	113.754	34.7655	2.4	18.64	70	8	5	8.55
S4	Shaying River	Banqiao	2012	5	113.754	34.7655	2.62	23.18	29.105	6.5425	3.244	8.1915
S4	Shaying River	Banqiao	2012	6	113.754	34.7655	2.01	28.68	28.7637	6.47317	2.9565	7.92467
S4	Shaying River	Banqiao	2012	7	113.754	34.7655	1.59	28.61	30.045	6.4815	3.25117	7.936
S4	Shaying River	Banqiao	2012	8	113.754	34.7655	2.02	29.25	26.5395	6.17817	3.355	7.96367
S4	Shaying River	Banqiao	2012	9	113.754	34.7655	1.01	25.24	25.202	6.33283	3.236	7.9305
S4	Shaying River	Banqiao	2012	10	113.754	34.7655	2.33	16.74	25.0043	6.21383	3.443	7.9775
S4	Shaying River	Banqiao	2012	11	113.754	34.7655	1.16	12.62	24.4717	5.8955	3.257	8.03583
S4	Shaying River	Banqiao	2012	12	113.754	34.7655	0.69	6.52	46.2936	6.2678	3.4402	8.0044
S4	Shaying River	Banqiao	2013	1	113.754	34.7655	0.71	4.23	42.8952	6.70383	4.06767	8.06067
S4	Shaying River	Banqiao	2013	2	113.754	34.7655	1.94	11.86	70.0026	7.402	4.4482	8.0976
S4	Shaying River	Banqiao	2013	3	113.754	34.7655	0.64	14.86	85.1918	6.93467	3.3005	8.05383
S4	Shaying River	Banqiao	2013	4	113.754	34.7655	1.73	17.43	76.4575	7.32983	3.96217	8.02983
S4	Shaying River	Banqiao	2013	5	113.754	34.7655	0.88	24.23	78.6955	7.14683	3.10167	7.97533
S4	Shaying River	Banqiao	2013	6	113.754	34.7655	2.56	28.88	26.7	6.28267	2.8936	7.97333
S4	Shaying River	Banqiao	2013	7	113.754	34.7655	2.08	29.75	12.9	6.61733	3.19067	7.9295
S4	Shaying River	Banqiao	2013	8	113.754	34.7655	1.6	30.58	12.6	6.3905	2.8525	8.02083
S4	Shaying River	Banqiao	2013	9	113.754	34.7655	1.57	25.17	17.9	6.4605	4.21617	7.897
S4	Shaying River	Banqiao	2013	10	113.754	34.7655	2.42	17.69	13.2	6.57433	3.53117	7.9965
S4	Shaying River	Banqiao	2013	11	113.754	34.7655	1.06	13.58	10.1	7.156	3.5185	7.98083
S4	Shaying River	Banqiao	2013	12	113.754	34.7655	2.79	7.31	14	7.61267	4.1295	7.899
S4	Shaying River	Banqiao	2014	1	113.754	34.7655	2.84	4.47	16.4	6.43767	3.31533	7.988
S4	Shaying River	Banqiao	2014	2	113.754	34.7655	2.06	11.13	17.6	6.22383	3.53933	7.93133
S4	Shaying River	Banqiao	2014	3	113.754	34.7655	2.69	14.51	19	6.2015	3.46933	7.96883
S4	Shaying River	Banqiao	2014	4	113.754	34.7655	0.76	17.62	29.7	6.2345	4.82594	7.91599
S4	Shaying River	Banqiao	2014	5	113.754	34.7655	2.02	23.16	25	6.65	4.8289	7.9164
S4	Shaying River	Banqiao	2014	6	113.754	34.7655	0.96	28.24	25.9	5.14667	4.83182	7.91678
S4	Shaying River	Banqiao	2014	7	113.754	34.7655	1.27	29.95	27	6.41	4.83459	7.91724
S4	Shaying River	Banqiao	2014	8	113.754	34.7655	1.2	30.8	16.8	6.27	4.83744	7.91765
S4	Shaying River	Banqiao	2014	9	113.754	34.7655	0.87	26.01	12.1	7.3182	4.84045	7.91798
S4	Shaying River	Banqiao	2014	10	113.754	34.7655	1.25	17.13	14.2	6.51333	4.84331	7.91826
S4	Shaying River	Banqiao	2014	11	113.754	34.7655	1.17	13.58	13.6	6.99	4.84638	7.91863
S4	Shaying River	Banqiao	2014	12	113.754	34.7655	0.73	7.57	9.6	5.66953	4.84956	7.91899
S4	Shaying River	Banqiao	2015	1	113.754	34.7655	2.54	5.27	7.9	7.51	4.85257	7.91938
S4	Shaying River	Banqiao	2015	2	113.754	34.7655	1.35	11.74	7.9	6.54	4.85558	7.91983
S4	Shaying River	Banqiao	2015	3	113.754	34.7655	2.81	16.89	8.9	4.146	4.8591	7.92016
S4	Shaying River	Banqiao	2015	4	113.754	34.7655	2.1	18.41	13.2	5.04333	4.8626	7.92043
S4	Shaying River	Banqiao	2015	5	113.754	34.7655	0.67	24.2	11.3	3.64	4.86614	7.92069
S4	Shaying River	Banqiao	2015	6	113.754	34.7655	2.82	28.08	9.7	4.44667	4.86976	7.92101
S4	Shaying River	Banqiao	2015	7	113.754	34.7655	2.88	29.06	9.3	5.94152	4.87371	7.92121
S4	Shaying River	Banqiao	2015	8	113.754	34.7655	1.08	30.13	15.5	6.34843	4.8767	7.92159
S4	Shaying River	Banqiao	2015	9	113.754	34.7655	1.06	26.18	21.5	4.06	4.88006	7.92183
S4	Shaying River	Banqiao	2015	10	113.754	34.7655	1.47	16.11	24.7	6.226	4.88364	7.92197
S4	Shaying River	Banqiao	2015	11	113.754	34.7655	0.76	13.56	21	3.83	4.88732	7.92215
S4	Shaying River	Banqiao	2015	12	113.754	34.7655	1.53	6.23	31.4	3.73	4.89112	7.92231
S4	Shaying River	Banqiao	2016	1	113.754	34.7655	1.3	4.45	11.8	5.8486	4.89488	7.9225
S4	Shaying River	Banqiao	2016	2	113.754	34.7655	2.24	10.06	13.2	5.58	4.89855	7.92277
S4	Shaying River	Banqiao	2016	3	113.754	34.7655	1.7	15.87	14.3	6.1609	4.90194	7.92304
S4	Shaying River	Banqiao	2016	4	113.754	34.7655	0.88	17.44	13.4	4.63	4.90537	7.92327
S4	Shaying River	Banqiao	2016	5	113.754	34.7655	2.82	24.15	17.9	4.2221	4.90827	7.92351
S4	Shaying River	Banqiao	2016	6	113.754	34.7655	2.41	28.54	18.4	5.03	4.91123	7.92375
S4	Shaying River	Banqiao	2016	7	113.754	34.7655	1.82	29.3	18.6	4.20705	4.91337	7.92403
S4	Shaying River	Banqiao	2016	8	113.754	34.7655	0.87	29.35	21.1	5.365	4.91468	7.92386
S4	Shaying River	Banqiao	2016	9	113.754	34.7655	2.32	26.44	22.5	3.47	4.91642	7.92365
S4	Shaying River	Banqiao	2016	10	113.754	34.7655	2.57	16.31	20.5	5.335	4.91897	7.92358
S4	Shaying River	Banqiao	2016	11	113.754	34.7655	2.45	12.38	23.9	4.14985	4.92045	7.92356
S4	Shaying River	Banqiao	2016	12	113.754	34.7655	1.59	6.73	24.7	6.63333	4.92125	7.92304
S4	Shaying River	Banqiao	2017	1	113.754	34.7655	2.27	5.44	27.5	6.48	4.92212	7.92257
S4	Shaying River	Banqiao	2017	2	113.754	34.7655	0.94	11.85	26.5	6.13	4.92265	7.92199
S4	Shaying River	Banqiao	2017	3	113.754	34.7655	1.26	16.92	28.7	7.235	4.92252	7.92137
S4	Shaying River	Banqiao	2017	4	113.754	34.7655	2.33	19.59	31.7	6.78	4.92237	7.92071
S4	Shaying River	Banqiao	2017	5	113.754	34.7655	0.89	23.49	27.9	6.88	4.92204	7.92004
S4	Shaying River	Banqiao	2017	6	113.754	34.7655	1.74	27.22	23.1	7.31	4.92149	7.91928
S4	Shaying River	Banqiao	2017	7	113.754	34.7655	1.07	28.54	17.2	6.3805	4.92065	7.91848
S4	Shaying River	Banqiao	2017	8	113.754	34.7655	1.97	29.83	22	6.24	4.92022	7.91769
S4	Shaying River	Banqiao	2017	9	113.754	34.7655	1.19	26.84	25	7.575	4.91931	7.9168
S4	Shaying River	Banqiao	2017	10	113.754	34.7655	2.12	16.32	20.8	7.54	4.91809	7.91597
S4	Shaying River	Banqiao	2017	11	113.754	34.7655	2.54	12.67	12.9	7.5602	4.91693	7.91511
S4	Shaying River	Banqiao	2017	12	113.754	34.7655	2.64	7.63	27.7	4.6892	4.91583	7.91429
S4	Shaying River	Banqiao	2018	1	113.754	34.7655	0.9	5.77	20.9	8.2	4.91434	7.91354
S4	Shaying River	Banqiao	2018	2	113.754	34.7655	1.74	11.79	16.4	6.08645	4.91335	7.91313
S4	Shaying River	Banqiao	2018	3	113.754	34.7655	1.33	16.66	16	8.47	4.91176	7.91261
S4	Shaying River	Banqiao	2018	4	113.754	34.7655	1.98	18.77	21.2	7.21	4.91046	7.912
S4	Shaying River	Banqiao	2018	5	113.754	34.7655	2.07	24.49	15.9	6.27235	4.909	7.9114
S4	Shaying River	Banqiao	2018	6	113.754	34.7655	2.43	27.87	20.5	7.74	4.90787	7.91048
S4	Shaying River	Banqiao	2018	7	113.754	34.7655	0.8	28.8	15.6	6.76775	4.90648	7.90995
S4	Shaying River	Banqiao	2018	8	113.754	34.7655	0.74	30.8	16.3	5.6585	4.9041	7.90939
S4	Shaying River	Banqiao	2018	9	113.754	34.7655	1.5	26.2	19.6	4.09	4.90324	7.90861
S4	Shaying River	Banqiao	2018	10	113.754	34.7655	1.77	16.09	12.2	7.06	4.90483	7.90805
S4	Shaying River	Banqiao	2018	11	113.754	34.7655	0.85	13.49	13.7	4.96	4.90445	7.90727
S4	Shaying River	Banqiao	2018	12	113.754	34.7655	2.22	7.8	20.1	5.655	4.90483	7.90684
S4	Shaying River	Banqiao	2019	1	113.754	34.7655	2.31	4.66	17.3	6.5172	4.90551	7.90662
S4	Shaying River	Banqiao	2019	2	113.754	34.7655	0.68	11.55	24.4	6.1308	4.90499	7.90646
S4	Shaying River	Banqiao	2019	3	113.754	34.7655	1.41	15.98	15	7.42	4.90506	7.90639
S4	Shaying River	Banqiao	2019	4	113.754	34.7655	0.94	19.81	14.1	8.08	4.90521	7.90628
S4	Shaying River	Banqiao	2019	5	113.754	34.7655	2.92	23.36	12	8.08	4.90458	7.9062
S4	Shaying River	Banqiao	2019	6	113.754	34.7655	2.27	28.73	14.2	6.88	4.90424	7.90612
S4	Shaying River	Banqiao	2019	7	113.754	34.7655	0.96	29.16	21	7.57	4.90387	7.90598
S4	Shaying River	Banqiao	2019	8	113.754	34.7655	1.72	30.93	17.2	6.27	4.90368	7.90571
S4	Shaying River	Banqiao	2019	9	113.754	34.7655	2.78	26.08	13.2	3.73265	4.90492	7.90558
S4	Shaying River	Banqiao	2019	10	113.754	34.7655	1.85	17.42	19.5	8.0945	4.90586	7.90542
S4	Shaying River	Banqiao	2019	11	113.754	34.7655	2.15	12.9	24.7	7.38	4.906	7.9053
S4	Shaying River	Banqiao	2019	12	113.754	34.7655	2.6	6.03	20.8	8.18	4.90489	7.90502
S4	Shaying River	Banqiao	2020	1	113.754	34.7655	2.31	4.24	18.1	6.91031	4.90257	7.90485
S4	Shaying River	Banqiao	2020	2	113.754	34.7655	1.64	11.63	19.5	5.46	4.90224	7.90463
S4	Shaying River	Banqiao	2020	3	113.754	34.7655	2.03	14.71	22.1	4.86	4.9029	7.90438
S4	Shaying River	Banqiao	2020	4	113.754	34.7655	0.84	19.85	19.6	5.17	4.9043	7.9041
S4	Shaying River	Banqiao	2020	5	113.754	34.7655	2.48	23.22	25.5	6.54	4.90399	7.90377
S4	Shaying River	Banqiao	2020	6	113.754	34.7655	1.65	28.88	26	4.78697	4.90378	7.90346
S4	Shaying River	Banqiao	2020	7	113.754	34.7655	1.3	28.93	13.5	3.37615	4.90365	7.90316
S4	Shaying River	Banqiao	2020	8	113.754	34.7655	2.31	30.03	10.2	6.84	4.90236	7.90286
S4	Shaying River	Banqiao	2020	9	113.754	34.7655	0.92	26.41	10.78	7.1	4.89877	7.90173
S4	Shaying River	Banqiao	2020	10	113.754	34.7655	1.61	16.75	13.309	7.33	4.89705	7.90085
S4	Shaying River	Banqiao	2020	11	113.754	34.7655	2	13.52	14.323	7.37	4.89602	7.89978
S4	Shaying River	Banqiao	2020	12	113.754	34.7655	2.88	7.6	15.62	7.37	4.89438	7.89883
S5	Shaying River	Dige	2003	1	114.467	34.3578	2.4	5.81	17.367	6.87	4.89386	7.8978
S5	Shaying River	Dige	2003	2	114.467	34.3578	1.39	11.8	15.182	6.34	4.89263	7.89688
S5	Shaying River	Dige	2003	3	114.467	34.3578	2.79	15.3	12.231	6.79	4.89076	7.89595
S5	Shaying River	Dige	2003	4	114.467	34.3578	2.32	16.41	18.271	5.63	4.88906	7.89497
S5	Shaying River	Dige	2003	5	114.467	34.3578	1.33	24.58	10.933	5.16	4.8876	7.89415
S5	Shaying River	Dige	2003	6	114.467	34.3578	2.04	27.62	10.14	4.32	4.88892	7.89366
S5	Shaying River	Dige	2003	7	114.467	34.3578	2.48	28.13	7.473	4.0162	4.89135	7.89332
S5	Shaying River	Dige	2003	8	114.467	34.3578	1.46	29.9	14.845	5.3256	4.89165	7.89277
S5	Shaying River	Dige	2003	9	114.467	34.3578	2.21	26.4	15.889	6.3945	4.88927	7.89209
S5	Shaying River	Dige	2003	10	114.467	34.3578	1.57	16.87	15.842	5.553	4.88839	7.89144
S5	Shaying River	Dige	2003	11	114.467	34.3578	3	12.31	13.851	5.4573	4.88805	7.89076
S5	Shaying River	Dige	2003	12	114.467	34.3578	1.36	6.22	14.975	4.9714	4.8873	7.89005
S5	Shaying River	Dige	2004	1	114.467	34.3578	1.72	4.22	13.792	4.8203	4.88851	7.88955
S5	Shaying River	Dige	2004	2	114.467	34.3578	1.97	10.01	14.297	5.1142	4.88933	7.88902
S5	Shaying River	Dige	2004	3	114.467	34.3578	2.08	14.62	14.632	4.8469	4.89026	7.88842
S5	Shaying River	Dige	2004	4	114.467	34.3578	1.84	18.79	0.381	5.4971	4.89002	7.88775
S5	Shaying River	Dige	2004	5	114.467	34.3578	2.52	23.52	16.155	4.9767	4.88954	7.88724
S5	Shaying River	Dige	2004	6	114.467	34.3578	2.21	28.68	10.776	5.8228	4.88903	7.88659
S5	Shaying River	Dige	2004	7	114.467	34.3578	1.97	29.39	35.542	6.3077	4.88854	7.88614
S5	Shaying River	Dige	2004	8	114.467	34.3578	2.67	31	15.281	7.6623	4.88598	7.88607
S5	Shaying River	Dige	2004	9	114.467	34.3578	2.41	25.82	14.814	6.35405	4.88261	7.88602
S5	Shaying River	Dige	2004	10	114.467	34.3578	2.52	17.82	13.397	6.3796	4.88285	7.88602
S5	Shaying River	Dige	2004	11	114.467	34.3578	2.29	13.13	16.445	6.5488	4.88387	7.88617
S5	Shaying River	Dige	2004	12	114.467	34.3578	0.94	6.07	18.556	6.1655	4.88546	7.88644
S5	Shaying River	Dige	2005	1	114.467	34.3578	1.09	4.14	23.764	4.75115	4.88699	7.88667
S5	Shaying River	Dige	2005	2	114.467	34.3578	2.95	10.66	22.213	7.57285	4.88787	7.88652
S5	Shaying River	Dige	2005	3	114.467	34.3578	2.92	14.34	21.311	6.4515	4.88847	7.88642
S5	Shaying River	Dige	2005	4	114.467	34.3578	3.01	18.19	18.542	6.5842	4.88942	7.88635
S5	Shaying River	Dige	2005	5	114.467	34.3578	1.89	23.37	17.574	7.6776	4.89039	7.8865
S5	Shaying River	Dige	2005	6	114.467	34.3578	0.9	28.43	17.742	7.3431	4.89126	7.88681
S5	Shaying River	Dige	2005	7	114.467	34.3578	1.77	29.79	19.732	6.6887	4.89254	7.88713
S5	Shaying River	Dige	2005	8	114.467	34.3578	2.25	30.27	20.814	7.1084	4.89363	7.88754
S5	Shaying River	Dige	2005	9	114.467	34.3578	1.88	25.81	23.02	7.1066	4.89422	7.88796
S5	Shaying River	Dige	2005	10	114.467	34.3578	1.21	17.37	19.811	7.218	4.89503	7.88824
S5	Shaying River	Dige	2005	11	114.467	34.3578	2.14	13.86	16.851	4.7779	4.89573	7.88848
S5	Shaying River	Dige	2005	12	114.467	34.3578	1.53	7.2	19.238	5.02515	4.89566	7.88846
S5	Shaying River	Dige	2006	1	114.467	34.3578	0.94	4.63	18.814	4.4172	4.89793	7.88828
S5	Shaying River	Dige	2006	2	114.467	34.3578	1.43	10.69	23.201	4.5956	4.90031	7.88836
S5	Shaying River	Dige	2006	3	114.467	34.3578	2.53	14.24	28.457	5.2247	4.90307	7.88845
S5	Shaying River	Dige	2006	4	114.467	34.3578	2.79	18.35	28.572	5.1586	4.90612	7.88858
S5	Shaying River	Dige	2006	5	114.467	34.3578	1.02	23.79	31.433	5.78975	4.90864	7.88855
S5	Shaying River	Dige	2006	6	114.467	34.3578	1.78	27.68	21.238	5.4072	4.91064	7.88845
S5	Shaying River	Dige	2006	7	114.467	34.3578	2.39	29.06	20.72	5.5266	4.91189	7.88811
S5	Shaying River	Dige	2006	8	114.467	34.3578	2.24	29.98	18.021	4.515	4.91296	7.88785
S5	Shaying River	Dige	2006	9	114.467	34.3578	1.87	26.38	14.582	4.8079	4.91584	7.88763
S5	Shaying River	Dige	2006	10	114.467	34.3578	1.44	17.31	17.548	4.3833	4.91743	7.88737
S5	Shaying River	Dige	2006	11	114.467	34.3578	2.57	12.67	15.981	6.6572	4.91714	7.88705
S5	Shaying River	Dige	2006	12	114.467	34.3578	1.35	7.3	21.817	6.6693	4.91585	7.88653
S5	Shaying River	Dige	2007	1	114.467	34.3578	0.91	4.35	16.582	6.598	4.91461	7.88637
S5	Shaying River	Dige	2007	2	114.467	34.3578	2.29	11.31	15.778	6.6192	4.91412	7.88606
S5	Shaying River	Dige	2007	3	114.467	34.3578	2.36	15.01	16.848	4.76445	4.91409	7.88593
S5	Shaying River	Dige	2007	4	114.467	34.3578	1.74	19.22	23.477	5.8116	4.91523	7.88618
S5	Shaying River	Dige	2007	5	114.467	34.3578	0.66	24.47	17.947	5.4608	4.91741	7.88632
S5	Shaying River	Dige	2007	6	114.467	34.3578	1.04	28.29	15.408	5.1788	4.91895	7.88634
S5	Shaying River	Dige	2007	7	114.467	34.3578	1.47	28.13	17.46	4.1839	4.92243	7.88625
S5	Shaying River	Dige	2007	8	114.467	34.3578	2.31	29.91	17.56	3.74185	4.92571	7.88602
S5	Shaying River	Dige	2007	9	114.467	34.3578	1.92	25.04	18.419	4.8667	4.92856	7.88593
S5	Shaying River	Dige	2007	10	114.467	34.3578	1.91	17.53	19.866	6.1191	4.93178	7.8859
S5	Shaying River	Dige	2007	11	114.467	34.3578	0.69	13.77	17.937	5.8523	4.93436	7.88626
S5	Shaying River	Dige	2007	12	114.467	34.3578	1.35	6.67	18.472	5.8023	4.93685	7.88664
S5	Shaying River	Dige	2008	1	114.467	34.3578	1.61	4.58	13.614	5.3419	4.93936	7.887
S5	Shaying River	Dige	2008	2	114.467	34.3578	2.9	11.3	13.72	7.38705	4.94242	7.88721
S5	Shaying River	Dige	2008	3	114.467	34.3578	0.68	14.02	12.08	4.8776	4.94491	7.88724
S5	Shaying River	Dige	2008	4	114.467	34.3578	1.69	17.37	10.037	4.2885	4.94817	7.88741
S5	Shaying River	Dige	2008	5	114.467	34.3578	1.55	24.73	10.065	4.0323	4.95199	7.88764
S5	Shaying River	Dige	2008	6	114.467	34.3578	0.65	28.75	12.811	4.234	4.95492	7.88782
S5	Shaying River	Dige	2008	7	114.467	34.3578	2.9	28.39	12.366	4.5482	4.95774	7.88784
S5	Shaying River	Dige	2008	8	114.467	34.3578	2.96	29.81	12.449	5.1	4.95982	7.8879
S5	Shaying River	Dige	2008	9	114.467	34.3578	2.07	25.87	17.138	3.83913	4.96244	7.88765
S5	Shaying River	Dige	2008	10	114.467	34.3578	1.11	17.53	9.832	4.9182	4.96477	7.88725
S5	Shaying River	Dige	2008	11	114.467	34.3578	1.05	12.39	9.026	3.8719	4.96829	7.88696
S5	Shaying River	Dige	2008	12	114.467	34.3578	2.61	7.05	8.056	4.05805	4.97128	7.88666
S5	Shaying River	Dige	2009	1	114.467	34.3578	1.43	4.61	11.397	3.6081	4.97461	7.88652
S5	Shaying River	Dige	2009	2	114.467	34.3578	2.36	11.84	10.884	3.4645	4.97789	7.88627
S5	Shaying River	Dige	2009	3	114.467	34.3578	1.16	14.56	11.947	4.9928	4.98088	7.88623
S5	Shaying River	Dige	2009	4	114.467	34.3578	0.85	19.26	14.848	6.0267	4.98321	7.8861
S5	Shaying River	Dige	2009	5	114.467	34.3578	2.33	24.37	12.886	5.9382	4.98453	7.88627
S5	Shaying River	Dige	2009	6	114.467	34.3578	2.13	28.15	12.878	5.4904	4.98529	7.88636
S5	Shaying River	Dige	2009	7	114.467	34.3578	0.57	28.84	14.71	3.9507	4.98754	7.88645
S5	Shaying River	Dige	2009	8	114.467	34.3578	2.97	29.05	13.288	3.6906	4.98992	7.88649
S5	Shaying River	Dige	2009	9	114.467	34.3578	1.28	26.73	12.369	4.0702	4.99257	7.88652
S5	Shaying River	Dige	2009	10	114.467	34.3578	0.94	17.87	15.189	5.5784	4.99513	7.88663
S5	Shaying River	Dige	2009	11	114.467	34.3578	0.9	13.3	14.596	3.9208	4.99805	7.88663
S5	Shaying River	Dige	2009	12	114.467	34.3578	2.68	7.12	20.252	3.24455	5.0014	7.8866
S5	Shaying River	Dige	2010	1	114.467	34.3578	2.76	5.74	13.031	4.0765	5.00464	7.88698
S5	Shaying River	Dige	2010	2	114.467	34.3578	1.85	10.9	12.275	3.5729	5.00857	7.88733
S5	Shaying River	Dige	2010	3	114.467	34.3578	2.52	16.51	15.358	3.6388	5.01256	7.88748
S5	Shaying River	Dige	2010	4	114.467	34.3578	0.64	18.21	13.638	6.094	5.01662	7.88756
S5	Shaying River	Dige	2010	5	114.467	34.3578	0.74	23.31	11.149	3.7681	5.01986	7.88791
S5	Shaying River	Dige	2010	6	114.467	34.3578	1.77	28.02	8.672	3.7532	5.02363	7.88807
S5	Shaying River	Dige	2010	7	114.467	34.3578	2.51	29.79	8.711	3.9131	5.02751	7.88807
S5	Shaying River	Dige	2010	8	114.467	34.3578	2.03	30.27	7.559	4.0272	5.03158	7.88786
S5	Shaying River	Dige	2010	9	114.467	34.3578	1.94	26.84	11.964	4.4176	5.03543	7.88761
S5	Shaying River	Dige	2010	10	114.467	34.3578	0.79	16.74	12.693	2.71915	5.03862	7.88713
S5	Shaying River	Dige	2010	11	114.467	34.3578	1.98	13.38	11.215	2.8397	5.04251	7.88673
S5	Shaying River	Dige	2010	12	114.467	34.3578	2.62	7.43	16.211	3.7933	5.04675	7.88664
S5	Shaying River	Dige	2011	1	114.467	34.3578	1.29	5.55	13.078	3.1787	5.05072	7.88691
S5	Shaying River	Dige	2011	2	114.467	34.3578	0.77	11.2	16.961	2.4021	5.05526	7.88676
S5	Shaying River	Dige	2011	3	114.467	34.3578	1.07	14.29	16.607	2.4563	5.05929	7.88676
S5	Shaying River	Dige	2011	4	114.467	34.3578	1.76	16.35	13.631	2.4165	5.06307	7.88653
S5	Shaying River	Dige	2011	5	114.467	34.3578	2.23	23.84	16.587	3.837	5.06587	7.88633
S5	Shaying River	Dige	2011	6	114.467	34.3578	1.8	28.44	12.385	4.0267	5.06832	7.88625
S5	Shaying River	Dige	2011	7	114.467	34.3578	1.99	29.56	23.52	2.4921	5.07066	7.88585
S5	Shaying River	Dige	2011	8	114.467	34.3578	1.07	29.81	19.703	1.76165	5.07296	7.88503
S5	Shaying River	Dige	2011	9	114.467	34.3578	2.12	25.1	20.606	2.5532	5.07595	7.88512
S5	Shaying River	Dige	2011	10	114.467	34.3578	1.73	16.93	20.897	1.9599	5.0789	7.88527
S5	Shaying River	Dige	2011	11	114.467	34.3578	2.85	12.25	20.213	3.0335	5.08238	7.88541
S5	Shaying River	Dige	2011	12	114.467	34.3578	1.76	6.53	21.856	6.24365	5.08598	7.88592
S5	Shaying River	Dige	2012	1	114.467	34.3578	1.01	4.39	18.418	3.2044	5.08986	7.88632
S5	Shaying River	Dige	2012	2	114.467	34.3578	0.6	11.3	17.672	2.5769	5.09446	7.88672
S5	Shaying River	Dige	2012	3	114.467	34.3578	2.39	15.41	22.831	2.2311	5.09822	7.88703
S5	Shaying River	Dige	2012	4	114.467	34.3578	1.83	18.54	21.971	2.2012	5.10011	7.88686
S5	Shaying River	Dige	2012	5	114.467	34.3578	2.23	23.99	20.262	2.035	5.10232	7.8864
S5	Shaying River	Dige	2012	6	114.467	34.3578	0.79	28.02	22.071	2.7467	5.10457	7.88605
S5	Shaying River	Dige	2012	7	114.467	34.3578	0.9	29.78	22.747	2.6355	5.10685	7.88636
S5	Shaying River	Dige	2012	8	114.467	34.3578	0.65	30.2	25.886	2.0188	5.10887	7.88677
S5	Shaying River	Dige	2012	9	114.467	34.3578	1	25.4	24.101	1.99845	5.11102	7.88709
S5	Shaying River	Dige	2012	10	114.467	34.3578	2.98	16.95	27.574	3.1034	5.11353	7.88734
S5	Shaying River	Dige	2012	11	114.467	34.3578	2.76	13.9	25.799	2.1391	5.11623	7.88734
S5	Shaying River	Dige	2012	12	114.467	34.3578	2.33	7.24	24.586	1.5007	5.11881	7.88754
S5	Shaying River	Dige	2013	1	114.467	34.3578	2.8	5.75	30.688	1.9029	5.12155	7.88764
S5	Shaying River	Dige	2013	2	114.467	34.3578	1.43	10.5	17.278	3.4587	5.12442	7.8882
S5	Shaying River	Dige	2013	3	114.467	34.3578	0.87	16.88	15.011	2.107	5.12699	7.88884
S5	Shaying River	Dige	2013	4	114.467	34.3578	0.8	18.24	16.053	6.64397	5.1302	7.88936
S5	Shaying River	Dige	2013	5	114.467	34.3578	1.75	23.46	17.552	1.7014	5.13448	7.88969
S5	Shaying River	Dige	2013	6	114.467	34.3578	2.36	28.9	21.448	1.9789	5.13889	7.89013
S5	Shaying River	Dige	2013	7	114.467	34.3578	2.67	28.88	16.164	2.3907	5.14262	7.89046
S5	Shaying River	Dige	2013	8	114.467	34.3578	1.9	29.26	14.408	2.2397	5.14659	7.89068
S5	Shaying River	Dige	2013	9	114.467	34.3578	2.23	26.17	19.944	2.2243	5.1501	7.89067
S5	Shaying River	Dige	2013	10	114.467	34.3578	2.49	17.15	20.889	1.9643	5.15277	7.89081
S5	Shaying River	Dige	2013	11	114.467	34.3578	3	12.85	38.819	2.1785	5.15598	7.89106
S5	Shaying River	Dige	2013	12	114.467	34.3578	2.9	7.62	17.036	2.0039	5.15951	7.89147
S5	Shaying River	Dige	2014	1	114.467	34.3578	1.4	5.61	12.319	1.3432	5.1636	7.89171
S5	Shaying River	Dige	2014	2	114.467	34.3578	2.13	10.03	14.368	1.462	5.1674	7.8918
S5	Shaying River	Dige	2014	3	114.467	34.3578	2.26	14.25	9.882	3.05877	5.17141	7.89211
S5	Shaying River	Dige	2014	4	114.467	34.3578	0.56	19.62	11.854	2.9432	5.17439	7.8925
S5	Shaying River	Dige	2014	5	114.467	34.3578	2.52	24	13.517	4.03255	5.17784	7.8931
S5	Shaying River	Dige	2014	6	114.467	34.3578	1.48	28.73	9.586	2.4583	5.18131	7.89376
S5	Shaying River	Dige	2014	7	114.467	34.3578	2.48	29.62	9.867	3.7301	5.18479	7.8945
S5	Shaying River	Dige	2014	8	114.467	34.3578	2.62	29.35	11.927	2.3467	5.1892	7.89533
S5	Shaying River	Dige	2014	9	114.467	34.3578	2.74	25.73	11.014	3.5368	5.19396	7.89588
S5	Shaying River	Dige	2014	10	114.467	34.3578	2.58	17.77	10.226	1.6811	5.19816	7.89654
S5	Shaying River	Dige	2014	11	114.467	34.3578	0.82	13.22	10.402	1.7539	5.20267	7.89673
S5	Shaying River	Dige	2014	12	114.467	34.3578	1.31	6.59	11.389	1.4208	5.20729	7.89675
S5	Shaying River	Dige	2015	1	114.467	34.3578	1.09	4.44	11.45	1.4676	5.21186	7.89688
S5	Shaying River	Dige	2015	2	114.467	34.3578	0.81	11.07	11.559	1.4011	5.21731	7.89669
S5	Shaying River	Dige	2015	3	114.467	34.3578	0.76	16.29	16.151	1.5499	5.22189	7.89661
S5	Shaying River	Dige	2015	4	114.467	34.3578	1.69	17.2	27.361	2.4086	5.2257	7.89703
S5	Shaying River	Dige	2015	5	114.467	34.3578	0.71	24.26	21.407	3.1592	5.23025	7.89743
S5	Shaying River	Dige	2015	6	114.467	34.3578	2.6	28.78	16.679	2.325	5.23321	7.89786
S5	Shaying River	Dige	2015	7	114.467	34.3578	2.46	28.01	9.859	1.7002	5.2369	7.89805
S5	Shaying River	Dige	2015	8	114.467	34.3578	1.17	30.34	11.016	1.7909	5.23524	7.89768
S5	Shaying River	Dige	2015	9	114.467	34.3578	0.95	25.58	17.301	1.8813	5.23948	7.89728
S5	Shaying River	Dige	2015	10	114.467	34.3578	2.23	17.13	11.239	2.2453	5.24341	7.89749
S5	Shaying River	Dige	2015	11	114.467	34.3578	1.31	13.38	9.37	3.2099	5.24776	7.89791
S5	Shaying River	Dige	2015	12	114.467	34.3578	2.36	6.02	7.267	3.4131	5.25376	7.89844
S5	Shaying River	Dige	2016	1	114.467	34.3578	2.65	4.61	24.41	3.8085	5.25953	7.89899
S5	Shaying River	Dige	2016	2	114.467	34.3578	1.17	11.42	18.111	3.7239	5.25745	7.89962
S5	Shaying River	Dige	2016	3	114.467	34.3578	0.87	14.74	36.723	2.2011	5.24828	7.90029
S5	Shaying River	Dige	2016	4	114.467	34.3578	1.82	18.69	31.637	3.1396	5.25299	7.90065
S5	Shaying River	Dige	2016	5	114.467	34.3578	1.25	24.16	30.305	1.258	5.2496	7.90093
S5	Shaying River	Dige	2016	6	114.467	34.3578	1.55	28.93	520.86	1.3592	5.25386	7.90081
S5	Shaying River	Dige	2016	7	114.467	34.3578	1.57	28.65	812.178	1.9031	5.25802	7.9001
S5	Shaying River	Dige	2016	8	114.467	34.3578	2.38	30.09	911.285	1.1839	5.24832	7.90053
S5	Shaying River	Dige	2016	9	114.467	34.3578	2.65	26.18	572.026	1.057	5.25243	7.90053
S5	Shaying River	Dige	2016	10	114.467	34.3578	2.43	17.23	267.585	0.8136	5.25698	7.90055
S5	Shaying River	Dige	2016	11	114.467	34.3578	2.76	13.5	245.554	2.0167	5.26134	7.90003
S5	Shaying River	Dige	2016	12	114.467	34.3578	1.05	6.07	242.348	2.1488	5.26486	7.90059
S5	Shaying River	Dige	2017	1	114.467	34.3578	1.42	4.69	239.127	2.0269	5.26837	7.90119
S5	Shaying River	Dige	2017	2	114.467	34.3578	0.91	11.89	213.94	2.8388	5.27088	7.90151
S5	Shaying River	Dige	2017	3	114.467	34.3578	2.31	14.22	204.45	5.1274	5.27311	7.9021
S5	Shaying River	Dige	2017	4	114.467	34.3578	1.34	16.15	284.4	4.3651	5.27394	7.90285
S5	Shaying River	Dige	2017	5	114.467	34.3578	1.55	24.2	197.84	5.8756	5.26276	7.90349
S5	Shaying River	Dige	2017	6	114.467	34.3578	2.17	27.83	197.88	6.8014	5.2496	7.90399
S5	Shaying River	Dige	2017	7	114.467	34.3578	1.11	28.52	102.07	6.035	5.23851	7.90481
S5	Shaying River	Dige	2017	8	114.467	34.3578	2.56	30.83	73.5	4.304	5.23251	7.90564
S5	Shaying River	Dige	2017	9	114.467	34.3578	2.05	25.64	51.21	4.0499	5.22858	7.90655
S5	Shaying River	Dige	2017	10	114.467	34.3578	0.99	16.88	66.11	3.9294	5.22462	7.90758
S5	Shaying River	Dige	2017	11	114.467	34.3578	1.97	12.3	54.13	3.8904	5.2206	7.90869
S5	Shaying River	Dige	2017	12	114.467	34.3578	0.83	6.19	46.34	3.7684	5.21695	7.90978
S5	Shaying River	Dige	2018	1	114.467	34.3578	0.91	4.76	55.22	3.8319	5.21455	7.91078
S5	Shaying River	Dige	2018	2	114.467	34.3578	2.61	10.68	48.83	3.9804	5.21172	7.91165
S5	Shaying River	Dige	2018	3	114.467	34.3578	1.38	16.92	42.52	3.722	5.20799	7.9124
S5	Shaying River	Dige	2018	4	114.467	34.3578	2	16.91	39.26	3.8692	5.20418	7.91302
S5	Shaying River	Dige	2018	5	114.467	34.3578	2.19	23.76	39.17	2.9606	5.20154	7.91369
S5	Shaying River	Dige	2018	6	114.467	34.3578	0.77	27.81	39.09	2.1171	5.20045	7.91426
S5	Shaying River	Dige	2018	7	114.467	34.3578	2.61	28.86	33.46	5.72345	5.19832	7.91463
S5	Shaying River	Dige	2018	8	114.467	34.3578	2.96	30.24	33.82	3.075	5.19666	7.91492
S5	Shaying River	Dige	2018	9	114.467	34.3578	2.15	26.5	29.5	4.73605	5.19603	7.91538
S5	Shaying River	Dige	2018	10	114.467	34.3578	2.75	16.42	36.88	2.7524	5.19524	7.91596
S5	Shaying River	Dige	2018	11	114.467	34.3578	0.94	12.06	30.34	2.6464	5.19453	7.91647
S5	Shaying River	Dige	2018	12	114.467	34.3578	1.06	7.19	65.88	2.7557	5.19412	7.91705
S5	Shaying River	Dige	2019	1	114.467	34.3578	2.1	5.78	45.68	4.12375	5.19462	7.91756
S5	Shaying River	Dige	2019	2	114.467	34.3578	2.23	10.82	37.77	3.186	5.19577	7.9181
S5	Shaying River	Dige	2019	3	114.467	34.3578	1.86	14.69	49.5	3.4175	5.19808	7.91858
S5	Shaying River	Dige	2019	4	114.467	34.3578	1.08	16.2	90.24	3.4597	5.20006	7.9191
S5	Shaying River	Dige	2019	5	114.467	34.3578	2.08	24.84	37.15	3.2894	5.20155	7.91978
S5	Shaying River	Dige	2019	6	114.467	34.3578	2.16	28.78	33.23	3.5079	5.20267	7.92017
S5	Shaying River	Dige	2019	7	114.467	34.3578	1.34	29.65	45.5	2.8343	5.20337	7.92041
S5	Shaying River	Dige	2019	8	114.467	34.3578	1.9	30.88	44.12	3.3556	5.20532	7.92117
S5	Shaying River	Dige	2019	9	114.467	34.3578	2.76	25.02	50.13	3.7518	5.20789	7.9219
S5	Shaying River	Dige	2019	10	114.467	34.3578	1.47	16.3	45.63	3.2556	5.20973	7.92279
S5	Shaying River	Dige	2019	11	114.467	34.3578	0.94	12.92	110.76	4.1943	5.21072	7.92353
S5	Shaying River	Dige	2019	12	114.467	34.3578	1.59	7.43	432.78	3.8505	5.21293	7.92454
S5	Shaying River	Dige	2020	1	114.467	34.3578	1.34	4.52	373.36	4.1678	5.21502	7.92555
S5	Shaying River	Dige	2020	2	114.467	34.3578	0.85	11.31	209.47	4.05295	5.21695	7.92648
S5	Shaying River	Dige	2020	3	114.467	34.3578	1.48	14.89	197.76	3.7299	5.21881	7.92746
S5	Shaying River	Dige	2020	4	114.467	34.3578	0.98	19.42	463.1	3.6041	5.22079	7.92853
S5	Shaying River	Dige	2020	5	114.467	34.3578	2.28	24.16	299.19	3.5732	5.22295	7.92966
S5	Shaying River	Dige	2020	6	114.467	34.3578	1.29	27	203.11	3.1161	5.22499	7.9307
S5	Shaying River	Dige	2020	7	114.467	34.3578	1.31	28.74	154.13	3.2788	5.22694	7.93181
S5	Shaying River	Dige	2020	8	114.467	34.3578	2.07	29.36	122.93	3.5225	5.22902	7.93285
S5	Shaying River	Dige	2020	9	114.467	34.3578	0.98	26.5	81.43	4.0328	5.23138	7.93379
S5	Shaying River	Dige	2020	10	114.467	34.3578	2.62	17.05	75.67	5.8031	5.22833	7.93471
S5	Shaying River	Dige	2020	11	114.467	34.3578	1.8	12.37	65.12	6.11	5.21815	7.93582
S5	Shaying River	Dige	2020	12	114.467	34.3578	2.33	7.35	49.02	4.8139	5.21535	7.93695
S6	Shaying River	Dachenzha	2003	1	113.581	33.8207	1.42	5.3	29.61	5.1072	5.21361	7.93795
S6	Shaying River	Dachenzha	2003	2	113.581	33.8207	2.08	10.6	38.11	6.4803	5.21114	7.93889
S6	Shaying River	Dachenzha	2003	3	113.581	33.8207	1.52	14.48	40.44	6.2501	5.20353	7.93976
S6	Shaying River	Dachenzha	2003	4	113.581	33.8207	1.02	19.67	50.69	5.6194	5.20094	7.94099
S6	Shaying River	Dachenzha	2003	5	113.581	33.8207	0.61	23.72	45.63	5.2598	5.19476	7.94222
S6	Shaying River	Dachenzha	2003	6	113.581	33.8207	1.11	28.65	49.7	5.3637	5.191	7.94336
S6	Shaying River	Dachenzha	2003	7	113.581	33.8207	2.39	29.66	45.42	6.2849	5.18994	7.94437
S6	Shaying River	Dachenzha	2003	8	113.581	33.8207	2.21	30.81	79.15	5.83525	5.18878	7.94533
S6	Shaying River	Dachenzha	2003	9	113.581	33.8207	1.37	25.13	185	6.95235	5.1879	7.94612
S6	Shaying River	Dachenzha	2003	10	113.581	33.8207	1.43	16.54	119.43	4.8036	5.18759	7.94674
S6	Shaying River	Dachenzha	2003	11	113.581	33.8207	1.09	12.79	149.46	5.2347	5.18804	7.94727
S6	Shaying River	Dachenzha	2003	12	113.581	33.8207	2.37	6.99	109.18	6.7515	5.18852	7.94795
S6	Shaying River	Dachenzha	2004	1	113.581	33.8207	1.96	5.4	502.92	4.7886	5.18892	7.9483
S6	Shaying River	Dachenzha	2004	2	113.581	33.8207	1.36	10.76	38	4.7509	5.18918	7.94886
S6	Shaying River	Dachenzha	2004	3	113.581	33.8207	2.9	15.61	45.2	5.0946	5.18944	7.94938
S6	Shaying River	Dachenzha	2004	4	113.581	33.8207	0.72	19.12	54.2	5.2463	5.19056	7.94992
S6	Shaying River	Dachenzha	2004	5	113.581	33.8207	2.86	24.51	64.9	5.412	5.19207	7.95033
S6	Shaying River	Dachenzha	2004	6	113.581	33.8207	1.52	28.14	66.5	5.2592	5.19397	7.95081
S6	Shaying River	Dachenzha	2004	7	113.581	33.8207	2.12	29.31	64.2	6.1579	5.19396	7.95133
S6	Shaying River	Dachenzha	2004	8	113.581	33.8207	2.42	29.43	64.4	6.3092	5.19362	7.95203
S6	Shaying River	Dachenzha	2004	9	113.581	33.8207	2.32	25.67		5.4405	5.1927	7.95271
S6	Shaying River	Dachenzha	2004	10	113.581	33.8207	0.81	16.23	63.9	5.3256	5.19093	7.95346
S6	Shaying River	Dachenzha	2004	11	113.581	33.8207	2.43	12.42	74.8	5.5963	5.18874	7.95425
S6	Shaying River	Dachenzha	2004	12	113.581	33.8207	1.15	6.6	75.9	6.66012	5.18365	7.95506
S6	Shaying River	Dachenzha	2005	1	113.581	33.8207	2.01	4	75	7.11	5.17974	7.95569
S6	Shaying River	Dachenzha	2005	2	113.581	33.8207	0.94	11.56	72.2	3.997	5.17474	7.95632
S6	Shaying River	Dachenzha	2005	3	113.581	33.8207	1.57	16.18	75.3	4.763	5.15763	7.95705
S6	Shaying River	Dachenzha	2005	4	113.581	33.8207	1.96	16.01	74.1	5.80033	5.14386	7.95768
S6	Shaying River	Dachenzha	2005	5	113.581	33.8207	2.38	24.12	74.8	6.299	5.13864	7.95819
S6	Shaying River	Dachenzha	2005	6	113.581	33.8207	1.49	27.51	69.4	4.5526	5.13383	7.95853
S6	Shaying River	Dachenzha	2005	7	113.581	33.8207	1.16	29.79	61.1	2.629	5.13201	7.95878
S6	Shaying River	Dachenzha	2005	8	113.581	33.8207	1.42	30.47	58	5.657	5.13145	7.95771
S6	Shaying River	Dachenzha	2005	9	113.581	33.8207	1.97	26.41	58.7	5.9382	5.12654	7.95758
S6	Shaying River	Dachenzha	2005	10	113.581	33.8207	2.19	17.84	72.5	6.05275	5.12291	7.9578
S6	Shaying River	Dachenzha	2005	11	113.581	33.8207	0.99	13.66	73.2	7.012	5.12034	7.95807
S6	Shaying River	Dachenzha	2005	12	113.581	33.8207	1.68	7.33	63.3	7.087	5.11727	7.95829
S6	Shaying River	Dachenzha	2006	1	113.581	33.8207	1.26	5.53	55.1	7.56667	5.11563	7.95851
S6	Shaying River	Dachenzha	2006	2	113.581	33.8207	2.62	11.27	70.1	7.145	5.11432	7.95868
S6	Shaying River	Dachenzha	2006	3	113.581	33.8207	1.96	14.83	37.58	7.675	5.11268	7.95889
S6	Shaying River	Dachenzha	2006	4	113.581	33.8207	1.88	18.58	77.3	7.64	5.10146	7.95918
S6	Shaying River	Dachenzha	2006	5	113.581	33.8207	0.68	23.14	45.32	7.5355	5.09068	7.95936
S6	Shaying River	Dachenzha	2006	6	113.581	33.8207	2.39	28.02	55.78	7.82017	5.09063	7.9594
S6	Shaying River	Dachenzha	2006	7	113.581	33.8207	2.35	29.51	42.4	7.99193	5.08909	7.95938
S6	Shaying River	Dachenzha	2006	8	113.581	33.8207	2.26	29.64	55.19	7.56	5.08686	7.95956
S6	Shaying River	Dachenzha	2006	9	113.581	33.8207	1.73	26.64	41.72	7.763	5.08506	7.95968
S6	Shaying River	Dachenzha	2006	10	113.581	33.8207	0.79	16.23	52.52	7.553	5.08378	7.95969
S6	Shaying River	Dachenzha	2006	11	113.581	33.8207	2.38	13.88	37.17	6.0972	5.08195	7.95949
S6	Shaying River	Dachenzha	2006	12	113.581	33.8207	0.9	6.38	52.64	9.271	5.08134	7.95943
S6	Shaying River	Dachenzha	2007	1	113.581	33.8207	0.75	5.22	47.28	7.4047	5.07993	7.95901
S6	Shaying River	Dachenzha	2007	2	113.581	33.8207	2.23	11	42.93	6.9028	5.08039	7.95898
S6	Shaying River	Dachenzha	2007	3	113.581	33.8207	2.92	15.08	32.96	4.10545	5.08122	7.95911
S6	Shaying River	Dachenzha	2007	4	113.581	33.8207	2.9	18.48	33.36	7.76925	5.08147	7.95934
S6	Shaying River	Dachenzha	2007	5	113.581	33.8207	2.81	23.32	26.76	6.7321	5.08269	7.95954
S6	Shaying River	Dachenzha	2007	6	113.581	33.8207	1.62	27.55	27.35	7.2443	5.08449	7.95978
S6	Shaying River	Dachenzha	2007	7	113.581	33.8207	2.85	28.8	30.07	6.2141	5.08646	7.95991
S6	Shaying River	Dachenzha	2007	8	113.581	33.8207	2.23	30.87	56.19	5.8758	5.0881	7.95999
S6	Shaying River	Dachenzha	2007	9	113.581	33.8207	1.45	25.96	35.04	5.7198	5.08982	7.95999
S6	Shaying River	Dachenzha	2007	10	113.581	33.8207	1.56	17.69	50.58	5.3251	5.092	7.96007
S6	Shaying River	Dachenzha	2007	11	113.581	33.8207	2.54	13.44	37.58	5.4164	5.09478	7.96012
S6	Shaying River	Dachenzha	2007	12	113.581	33.8207	2.05	6.97	31.84	5.4352	5.09726	7.96009
S6	Shaying River	Dachenzha	2008	1	113.581	33.8207	0.71	5.06	37.86	5.42155	5.10089	7.95991
S6	Shaying River	Dachenzha	2008	2	113.581	33.8207	1.34	11.71	43.08	6.1552	5.10351	7.95967
S6	Shaying River	Dachenzha	2008	3	113.581	33.8207	0.6	15.08	42.36	6.1809	5.1077	7.95991
S6	Shaying River	Dachenzha	2008	4	113.581	33.8207	1.14	19.06	36.47	7.2848	5.11031	7.96015
S6	Shaying River	Dachenzha	2008	5	113.581	33.8207	1.83	23.38	34.53	6.1947	5.11181	7.96047
S6	Shaying River	Dachenzha	2008	6	113.581	33.8207	0.73	27.09	29.87	5.8707	5.1148	7.96071
S6	Shaying River	Dachenzha	2008	7	113.581	33.8207	1.93	29.23	32.47	5.6844	5.11662	7.96101
S6	Shaying River	Dachenzha	2008	8	113.581	33.8207	0.56	30.45	21.68	6.5121	5.11865	7.96123
S6	Shaying River	Dachenzha	2008	9	113.581	33.8207	2.72	26.97	34.22	6.5276	5.1209	7.96143
S6	Shaying River	Dachenzha	2008	10	113.581	33.8207	1.58	17.65	33.2	7.84255	5.12358	7.96173
S6	Shaying River	Dachenzha	2008	11	113.581	33.8207	1.03	12.88	31.12	7.6124	5.12603	7.96204
S6	Shaying River	Dachenzha	2008	12	113.581	33.8207	2.18	7.51	25.74	4.4191	5.12803	7.96245
S6	Shaying River	Dachenzha	2009	1	113.581	33.8207	1.31	5.67	25.67	6.8669	5.12946	7.96279
S6	Shaying River	Dachenzha	2009	2	113.581	33.8207	0.66	11.34	21.01	7.7665	5.13033	7.96321
S6	Shaying River	Dachenzha	2009	3	113.581	33.8207	1.31	14.09	30.59	7.6958	5.13109	7.96355
S6	Shaying River	Dachenzha	2009	4	113.581	33.8207	1.35	19.49	24.41	7.4157	5.13361	7.96367
S6	Shaying River	Dachenzha	2009	5	113.581	33.8207	0.75	24.48	30.22	7.2899	5.13605	7.96362
S6	Shaying River	Dachenzha	2009	6	113.581	33.8207	0.82	28.57	22.93	6.9006	5.13843	7.96372
S6	Shaying River	Dachenzha	2009	7	113.581	33.8207	1.59	29.36	38.81	6.8734	5.14067	7.96362
S6	Shaying River	Dachenzha	2009	8	113.581	33.8207	1.27	29.92	28.5	6.8215	5.14408	7.96346
S6	Shaying River	Dachenzha	2009	9	113.581	33.8207	2.83	26.48	37.81	6.5563	5.14647	7.96341
S6	Shaying River	Dachenzha	2009	10	113.581	33.8207	2.87	17.06	22.75	5.6015	5.1502	7.96342
S6	Shaying River	Dachenzha	2009	11	113.581	33.8207	2.85	12.63	22.42	5.7851	5.15579	7.96346
S6	Shaying River	Dachenzha	2009	12	113.581	33.8207	0.87	6.13	32.15	5.8837	5.15916	7.96344
S6	Shaying River	Dachenzha	2010	1	113.581	33.8207	0.82	6	21.19	6.2378	5.16129	7.96311
S6	Shaying River	Dachenzha	2010	2	113.581	33.8207	2.58	10.41	42.08	7.7674	5.16376	7.96261
S6	Shaying River	Dachenzha	2010	3	113.581	33.8207	2.6	16.45	40.61	6.7215	5.16467	7.9623
S6	Shaying River	Dachenzha	2010	4	113.581	33.8207	2.57	17.51	25.64	6.8237	5.16592	7.96208
S6	Shaying River	Dachenzha	2010	5	113.581	33.8207	1.99	24.87		8.0025	5.16608	7.9618
S6	Shaying River	Dachenzha	2010	6	113.581	33.8207	1.24	28.83	29.95	7.4826	5.16484	7.96128
S6	Shaying River	Dachenzha	2010	7	113.581	33.8207	2.34	29.85	26.1	7.6853	5.16483	7.96082
S6	Shaying River	Dachenzha	2010	8	113.581	33.8207	1.28	29.14	19.43	7.1581	5.16578	7.96039
S6	Shaying River	Dachenzha	2010	9	113.581	33.8207	2.85	25.91	20.06	6.2235	5.16822	7.96022
S6	Shaying River	Dachenzha	2010	10	113.581	33.8207	1.94	16.05	19.02	7.1635	5.17188	7.96016
S6	Shaying River	Dachenzha	2010	11	113.581	33.8207	1.68	13.32	22.94	6.7534	5.17307	7.96019
S6	Shaying River	Dachenzha	2010	12	113.581	33.8207	2.94	6.92	23.72	6.3202	5.17606	7.96025
S6	Shaying River	Dachenzha	2011	1	113.581	33.8207	0.84	5.3	24.21	7.1904	5.17859	7.9601
S6	Shaying River	Dachenzha	2011	2	113.581	33.8207	2.23	10.58	15.54	5.5951	5.17984	7.95984
S6	Shaying River	Dachenzha	2011	3	113.581	33.8207	1	12.34	16.05	7.5065	5.18087	7.95975
S6	Shaying River	Dachenzha	2011	4	113.581	33.8207	2.77	10.73	13.5	7.6011	5.18236	7.95975
S6	Shaying River	Dachenzha	2011	5	113.581	33.8207	1.32	10.49	15	7.7685	5.18347	7.95969
S6	Shaying River	Dachenzha	2011	6	113.581	33.8207	1.34	9.05	16.22	7.0526	5.18702	7.95957
S6	Shaying River	Dachenzha	2011	7	113.581	33.8207	2.74	10.68	17	7.9019	5.19004	7.95939
S6	Shaying River	Dachenzha	2011	8	113.581	33.8207	1.89	10.57	16.04	6.7884	5.1915	7.95942
S6	Shaying River	Dachenzha	2011	9	113.581	33.8207	2.27	8.76	22.68	8.2173	5.19502	7.95923
S6	Shaying River	Dachenzha	2011	10	113.581	33.8207	0.7	10.52	19.23	8.69175	5.19717	7.95893
S6	Shaying River	Dachenzha	2011	11	113.581	33.8207	0.99	9.46	21.67	6.9768	5.20063	7.95881
S6	Shaying River	Dachenzha	2011	12	113.581	33.8207	1.7	6.62	21.78	7.1473	5.20491	7.95862
S6	Shaying River	Dachenzha	2012	1	113.581	33.8207	1.13	5.94	20.36	7.4005	5.20649	7.95831
S6	Shaying River	Dachenzha	2012	2	113.581	33.8207	1.9	11.48	20.26	7.2467	5.21	7.95782
S6	Shaying River	Dachenzha	2012	3	113.581	33.8207	1.7	15.8	18.93	7.498	5.21442	7.95726
S6	Shaying River	Dachenzha	2012	4	113.581	33.8207	1.31	18.97	15.78	7.1551	5.21633	7.95676
S6	Shaying River	Dachenzha	2012	5	113.581	33.8207	2.02	23.36	19.29	6.79815	5.21925	7.95638
S6	Shaying River	Dachenzha	2012	6	113.581	33.8207	0.69	27.71	25.18	7.8448	5.2231	7.95619
S6	Shaying River	Dachenzha	2012	7	113.581	33.8207	0.88	28.03	25.5	#DIV/0!	5.22433	7.95587
S6	Shaying River	Dachenzha	2012	8	113.581	33.8207	1.01	30.29	19.58	8.0159	5.22352	7.95523
S6	Shaying River	Dachenzha	2012	9	113.581	33.8207	1.46	25.07	20.69	8.2171	5.22489	7.95472
S6	Shaying River	Dachenzha	2012	10	113.581	33.8207	2.76	17.48	17.88	8.159	5.227	7.95411
S6	Shaying River	Dachenzha	2012	11	113.581	33.8207	1.99	12.65	15.53	8.2411	5.22901	7.95365
S6	Shaying River	Dachenzha	2012	12	113.581	33.8207	2.42	6.56	19.7	7.5376	5.23139	7.95319
S6	Shaying River	Dachenzha	2013	1	113.581	33.8207	1.85	4.56	15.56	7.3891	5.23307	7.95285
S6	Shaying River	Dachenzha	2013	2	113.581	33.8207	0.89	11.47	21.91	7.0515	5.23562	7.95236
S6	Shaying River	Dachenzha	2013	3	113.581	33.8207	1.59	16.49	20.5	8.2405	5.23847	7.95167
S6	Shaying River	Dachenzha	2013	4	113.581	33.8207	2.63	19.01	25.27	8.3057	5.2403	7.951
S6	Shaying River	Dachenzha	2013	5	113.581	33.8207	1.85	23.64	20.14	6.43235	5.24084	7.95069
S6	Shaying River	Dachenzha	2013	6	113.581	33.8207	1.34	27.72	16.88	8.4084	5.24073	7.95037
S6	Shaying River	Dachenzha	2013	7	113.581	33.8207	2.39	29.26	17.59	8.2771	5.24194	7.94989
S6	Shaying River	Dachenzha	2013	8	113.581	33.8207	1.55	30.65	9.8	7.7618	5.24317	7.94934
S6	Shaying River	Dachenzha	2013	9	113.581	33.8207	1.16	26.32	15.43	7.9141	5.24445	7.94866
S6	Shaying River	Dachenzha	2013	10	113.581	33.8207	2.53	17.94	11.22	#DIV/0!	5.2452	7.94794
S6	Shaying River	Dachenzha	2013	11	113.581	33.8207	2.18	13.82	10.57	8.4173	5.24556	7.94695
S6	Shaying River	Dachenzha	2013	12	113.581	33.8207	1.65	7.96	12.47	8.6698	5.24515	7.94636
S6	Shaying River	Dachenzha	2014	1	113.581	33.8207	2.19	4.78	8.96	8.2329	5.24544	7.94582
S6	Shaying River	Dachenzha	2014	2	113.581	33.8207	1.41	11.99	9.31	8.1472	5.24639	7.94528
S6	Shaying River	Dachenzha	2014	3	113.581	33.8207	2.08	14.82	9.67	8.2335	5.24801	7.94483
S6	Shaying River	Dachenzha	2014	4	113.581	33.8207	1.25	16.99	17.79	7.8937	5.25072	7.94452
S6	Shaying River	Dachenzha	2014	5	113.581	33.8207	2.97	23.68	12.42	8.35	5.25326	7.94437
S6	Shaying River	Dachenzha	2014	6	113.581	33.8207	2.46	27.08	12.89	8.0982	5.25607	7.94412
S6	Shaying River	Dachenzha	2014	7	113.581	33.8207	2.94	29.19	13.38	7.2564	5.26139	7.9437
S6	Shaying River	Dachenzha	2014	8	113.581	33.8207	2.32	30.53	16.4	7.2942	5.26614	7.94317
S6	Shaying River	Dachenzha	2014	9	113.581	33.8207	0.76	26.4	15.65	8.3017	5.27032	7.94261
S6	Shaying River	Dachenzha	2014	10	113.581	33.8207	1.51	17.35	15.75	8.1518	5.27285	7.94228
S6	Shaying River	Dachenzha	2014	11	113.581	33.8207	0.84	12.62	14.21	8.088	5.27792	7.94188
S6	Shaying River	Dachenzha	2014	12	113.581	33.8207	2.19	6.83	17.13	8.3379	5.27921	7.94145
S6	Shaying River	Dachenzha	2015	1	113.581	33.8207	2.24	5.7	19.8	7.6329	5.28306	7.94104
S6	Shaying River	Dachenzha	2015	2	113.581	33.8207	1.47	10.02	20.26	8.0714	5.28473	7.94056
S6	Shaying River	Dachenzha	2015	3	113.581	33.8207	0.7	16.35	22.41	8.0782	5.2865	7.94007
S6	Shaying River	Dachenzha	2015	4	113.581	33.8207	1.51	17.38	21.46	7.9753	5.28827	7.93946
S6	Shaying River	Dachenzha	2015	5	113.581	33.8207	1.6	24.76	39.57	8.3968	5.28965	7.93878
S6	Shaying River	Dachenzha	2015	6	113.581	33.8207	2.59	28.79	34.42	8.2182	5.29027	7.93789
S6	Shaying River	Dachenzha	2015	7	113.581	33.8207	0.83	28.28	26.66	8.2016	5.29019	7.9368
S6	Shaying River	Dachenzha	2015	8	113.581	33.8207	2.43	30.75	24.01	8.9277	5.29033	7.93523
S6	Shaying River	Dachenzha	2015	9	113.581	33.8207	1.71	26.5	21.1	8.49907	5.2923	7.93413
S6	Shaying River	Dachenzha	2015	10	113.581	33.8207	1.74	16.88	24.47	8.1984	5.29331	7.93275
S6	Shaying River	Dachenzha	2015	11	113.581	33.8207	3.01	13.06	22.26	7.855	5.29147	7.93103
S6	Shaying River	Dachenzha	2015	12	113.581	33.8207	1.24	7.04	13.31	7.8552	5.28917	7.92943
S6	Shaying River	Dachenzha	2016	1	113.581	33.8207	1.37	4.16	14.36	7.5856	5.28659	7.92772
S6	Shaying River	Dachenzha	2016	2	113.581	33.8207	2.35	10.87	15.3	7.3808	5.28573	7.92615
S6	Shaying River	Dachenzha	2016	3	113.581	33.8207	1.28	16.94	18.02	7.8985	5.28532	7.92469
S6	Shaying River	Dachenzha	2016	4	113.581	33.8207	2.05	18.3	22.09	8.0524	5.28305	7.92352
S6	Shaying River	Dachenzha	2016	5	113.581	33.8207	1.73	24.78	23.24	7.8829	5.28083	7.9225
S6	Shaying River	Dachenzha	2016	6	113.581	33.8207	2.96	28.74	31.61	7.1546	5.28039	7.92116
S6	Shaying River	Dachenzha	2016	7	113.581	33.8207	2.61	28	30.91	7.1565	5.27984	7.92009
S6	Shaying River	Dachenzha	2016	8	113.581	33.8207	2.11	29.29	85.7	7.8483	5.27959	7.91901
S6	Shaying River	Dachenzha	2016	9	113.581	33.8207	2.94	25.83	66.63	7.9846	5.27692	7.91749
S6	Shaying River	Dachenzha	2016	10	113.581	33.8207	0.99	16.85	53.47	8.0993	5.27542	7.91574
S6	Shaying River	Dachenzha	2016	11	113.581	33.8207	0.95	12.95	38.24	6.72327	5.27478	7.91385
S6	Shaying River	Dachenzha	2016	12	113.581	33.8207	1.69	6.52	38.95	8.1721	5.27452	7.91225
S6	Shaying River	Dachenzha	2017	1	113.581	33.8207	2.21	5.27	41.39	7.1619	5.27387	7.90995
S6	Shaying River	Dachenzha	2017	2	113.581	33.8207	1.29	10.85	36.61	7.2808	5.27094	7.908
S6	Shaying River	Dachenzha	2017	3	113.581	33.8207	0.77	15.2	51.29	7.1564	5.26634	7.90595
S6	Shaying River	Dachenzha	2017	4	113.581	33.8207	1.61	18.1	26.56	7.1417	5.26417	7.9043
S6	Shaying River	Dachenzha	2017	5	113.581	33.8207	1.62	24.88	22.63	6.8708	5.26138	7.90265
S6	Shaying River	Dachenzha	2017	6	113.581	33.8207	2.95	27.49	55.82	7.6604	5.25787	7.90108
S6	Shaying River	Dachenzha	2017	7	113.581	33.8207	0.91	29.24	30.36	7.6028	5.24208	7.89948
S6	Shaying River	Dachenzha	2017	8	113.581	33.8207	1.52	30.84	36.12	7.4683	5.2287	7.89797
S6	Shaying River	Dachenzha	2017	9	113.581	33.8207	0.82	26.65	34.47	7.0497	5.21807	7.89635
S6	Shaying River	Dachenzha	2017	10	113.581	33.8207	2.14	17.37	33.62	6.4573	5.21242	7.89504
S6	Shaying River	Dachenzha	2017	11	113.581	33.8207	2.03	13.52	51.2	6.3242	5.2077	7.89326
S6	Shaying River	Dachenzha	2017	12	113.581	33.8207	1.33	7.74	41.56	6.0204	5.2026	7.89158
S6	Shaying River	Dachenzha	2018	1	113.581	33.8207	2.46	5.54	38.82	6.283	5.19989	7.88986
S6	Shaying River	Dachenzha	2018	2	113.581	33.8207	2.11	10.76	34.1	6.3764	5.19599	7.8885
S6	Shaying River	Dachenzha	2018	3	113.581	33.8207	0.81	15.84	37.65	7.6084	5.19142	7.88687
S6	Shaying River	Dachenzha	2018	4	113.581	33.8207	1.19	19.97	49.88	6.9862	5.18997	7.88548
S6	Shaying River	Dachenzha	2018	5	113.581	33.8207	2.49	23.66	38.76	6.1004	5.18336	7.88449
S6	Shaying River	Dachenzha	2018	6	113.581	33.8207	2.48	28.33	35.55	6.6799	5.18246	7.88356
S6	Shaying River	Dachenzha	2018	7	113.581	33.8207	1.18	29.87	32.57	6.2822	5.18304	7.88324
S6	Shaying River	Dachenzha	2018	8	113.581	33.8207	2.55	29.9	36.46	6.5725	5.18117	7.88281
S6	Shaying River	Dachenzha	2018	9	113.581	33.8207	0.64	25.01	35.77	8.6203	5.18137	7.88285
S6	Shaying River	Dachenzha	2018	10	113.581	33.8207	0.76	16.84	35.71	6.70655	5.18238	7.88295
S6	Shaying River	Dachenzha	2018	11	113.581	33.8207	2	12.23	32.98	5.3424	5.18523	7.88269
S6	Shaying River	Dachenzha	2018	12	113.581	33.8207	2.24	6.99	29.66	5.6107	5.19019	7.88201
S6	Shaying River	Dachenzha	2019	1	113.581	33.8207	2.63	4.3	37.47	5.6601	5.19486	7.88129
S6	Shaying River	Dachenzha	2019	2	113.581	33.8207	2.76	10.85	43.11	5.4428	5.20042	7.88081
S6	Shaying River	Dachenzha	2019	3	113.581	33.8207	2.08	14.03	38.61	7.0585	5.20456	7.88003
S6	Shaying River	Dachenzha	2019	4	113.581	33.8207	1.12	19.26	30.57	5.6969	5.20779	7.87969
S6	Shaying River	Dachenzha	2019	5	113.581	33.8207	2.25	24.7	41.94	5.8879	5.2129	7.87835
S6	Shaying River	Dachenzha	2019	6	113.581	33.8207	2.81	27.24	38.86	7.3302	5.21809	7.87718
S6	Shaying River	Dachenzha	2019	7	113.581	33.8207	1.75	29.9	39.98	6.1626	5.22376	7.87597
S6	Shaying River	Dachenzha	2019	8	113.581	33.8207	1.34	30.56	43.5	5.9452	5.2276	7.87464
S6	Shaying River	Dachenzha	2019	9	113.581	33.8207	2.21	26.84	43.39	5.7725	5.2336	7.87317
S6	Shaying River	Dachenzha	2019	10	113.581	33.8207	1.79	17.91	47.49	6.4785	5.2366	7.8717
S6	Shaying River	Dachenzha	2019	11	113.581	33.8207	1.96	12.07	41.4	7.18125	5.24062	7.87022
S6	Shaying River	Dachenzha	2019	12	113.581	33.8207	1.1	6.7	42.06	7.4242	5.24303	7.86993
S6	Shaying River	Dachenzha	2020	1	113.581	33.8207	0.77	5.39	183.06	6.703	5.24457	7.86988
S6	Shaying River	Dachenzha	2020	2	113.581	33.8207	0.86	11.17	124.27	6.0501	5.24807	7.86948
S6	Shaying River	Dachenzha	2020	3	113.581	33.8207	1.94	14.58	22.83	7.5329	5.25118	7.86903
S6	Shaying River	Dachenzha	2020	4	113.581	33.8207	1.17	18.37	33.45	7.1635	5.25371	7.86871
S6	Shaying River	Dachenzha	2020	5	113.581	33.8207	1.06	24.66	28.81	6.9948	5.25613	7.86871
S6	Shaying River	Dachenzha	2020	6	113.581	33.8207	1.62	27.31	40.32	6.87135	5.25796	7.86867
S6	Shaying River	Dachenzha	2020	7	113.581	33.8207	2.33	29.63	30.82	7.4876	5.25902	7.86865
S6	Shaying River	Dachenzha	2020	8	113.581	33.8207	1.62	29.8	42.16	7.6233	5.25666	7.86884
S6	Shaying River	Dachenzha	2020	9	113.581	33.8207	1.11	25.67	33.08	6.8483	5.25781	7.86923
S6	Shaying River	Dachenzha	2020	10	113.581	33.8207	2.13	17.53	25.87	6.023	5.25871	7.86947
S6	Shaying River	Dachenzha	2020	11	113.581	33.8207	1.65	13.93	22.85	5.3894	5.25528	7.86926
S6	Shaying River	Dachenzha	2020	12	113.581	33.8207	2.37	8	26	5.3599	5.25623	7.86846
S7	Shaying River	Zhangbanqiao	2003	1	116.255	34.0686	0.87	4.92	21.99	5.1812	5.25661	7.86697
S7	Shaying River	Zhangbanqiao	2003	2	116.255	34.0686	1.83	11.32	25.5	6.5116	5.25679	7.86616
S7	Shaying River	Zhangbanqiao	2003	3	116.255	34.0686	1.29	15.97	42.69	5.9869	5.25878	7.86605
S7	Shaying River	Zhangbanqiao	2003	4	116.255	34.0686	1.53	19.43	27.35	4.6976	5.26179	7.86591
S7	Shaying River	Zhangbanqiao	2003	5	116.255	34.0686	1.67	24.39	38.15	6.1015	5.26402	7.8652
S7	Shaying River	Zhangbanqiao	2003	6	116.255	34.0686	2.05	28.88	30.47	8.8366	5.26558	7.86458
S7	Shaying River	Zhangbanqiao	2003	7	116.255	34.0686	1.06	29.99	48.6	3.8784	5.26513	7.86427
S7	Shaying River	Zhangbanqiao	2003	8	116.255	34.0686	2.1	29.51	57.31	6.1084	5.2665	7.86284
S7	Shaying River	Zhangbanqiao	2003	9	116.255	34.0686	1.96	26.69	45.38	6.8251	5.26706	7.86156
S7	Shaying River	Zhangbanqiao	2003	10	116.255	34.0686	0.98	17.69	47.28	6.31515	5.26286	7.86042
S7	Shaying River	Zhangbanqiao	2003	11	116.255	34.0686	3.01	13.83	37.68	4.4879	5.26381	7.85956
S7	Shaying River	Zhangbanqiao	2003	12	116.255	34.0686	2.47	7.56	49.5	4.4197	5.26866	7.85847
S7	Shaying River	Zhangbanqiao	2004	1	116.255	34.0686	2.12	4.46	54.74	4.7446	5.27526	7.85808
S7	Shaying River	Zhangbanqiao	2004	2	116.255	34.0686	1.31	10.79	53.97	3.4762	5.27921	7.85766
S7	Shaying River	Zhangbanqiao	2004	3	116.255	34.0686	1.47	14.49	32.4	4.6419	5.20672	7.85727
S7	Shaying River	Zhangbanqiao	2004	4	116.255	34.0686	1.08	18.98	34.22	5.4942	5.18119	7.85689
S7	Shaying River	Zhangbanqiao	2004	5	116.255	34.0686	1.55	23.51	43.95	7.923	5.18925	7.85667
S7	Shaying River	Zhangbanqiao	2004	6	116.255	34.0686	2.68	27.67	41.62	7.4477	5.19152	7.85669
S7	Shaying River	Zhangbanqiao	2004	7	116.255	34.0686	2.61	29.76	52.21	4.8488	5.19512	7.85683
S7	Shaying River	Zhangbanqiao	2004	8	116.255	34.0686	2.45	30.35	47.86	5.6608	5.19745	7.85649
S7	Shaying River	Zhangbanqiao	2004	9	116.255	34.0686	2.52	25.41	36.83	6.3101	5.1984	7.85608
S7	Shaying River	Zhangbanqiao	2004	10	116.255	34.0686	2.93	16.55	27.73	6.8802	5.19614	7.85487
S7	Shaying River	Zhangbanqiao	2004	11	116.255	34.0686	1.83	12.4	41.09	5.7102	5.19196	7.85459
S7	Shaying River	Zhangbanqiao	2004	12	116.255	34.0686	1.46	7.78	35.93	6.3296	5.18571	7.85362
S7	Shaying River	Zhangbanqiao	2005	1	116.255	34.0686	2.78	5.36	32.59	3.3194	5.18356	7.85316
S7	Shaying River	Zhangbanqiao	2005	2	116.255	34.0686	2.88	11.51	29.35	3.9151	5.18863	7.85186
S7	Shaying River	Zhangbanqiao	2005	3	116.255	34.0686	0.87	15.19	23.85	5.8453	5.19349	7.85097
S7	Shaying River	Zhangbanqiao	2005	4	116.255	34.0686	0.66	19.73	33.8	6.7663	5.19621	7.85112
S7	Shaying River	Zhangbanqiao	2005	5	116.255	34.0686	0.6	24.18	43.21	7.065	5.19588	7.8514
S7	Shaying River	Zhangbanqiao	2005	6	116.255	34.0686	2.5	28.33	41	5.0577	5.19731	7.85176
S7	Shaying River	Zhangbanqiao	2005	7	116.255	34.0686	0.69	30	34.74	4.0322	5.19929	7.85195
S7	Shaying River	Zhangbanqiao	2005	8	116.255	34.0686	0.85	29.98	37.21	5.39735	5.20349	7.8519
S7	Shaying River	Zhangbanqiao	2005	9	116.255	34.0686	2.01	26.64	38.47	4.5973	5.20598	7.85214
S7	Shaying River	Zhangbanqiao	2005	10	116.255	34.0686	1.13	16.73	39.05	5.4923	5.2095	7.85254
S7	Shaying River	Zhangbanqiao	2005	11	116.255	34.0686	0.69	12.3	34.71	5.5259	5.2118	7.85284
S7	Shaying River	Zhangbanqiao	2005	12	116.255	34.0686	1.06	7.72	52.32	4.3737	5.21463	7.85298
S7	Shaying River	Zhangbanqiao	2006	1	116.255	34.0686	0.9	5.78	48.84	4.4001	5.22063	7.85332
S7	Shaying River	Zhangbanqiao	2006	2	116.255	34.0686	1.88	11.49	49.54	4.6989	5.22665	7.85361
S7	Shaying River	Zhangbanqiao	2006	3	116.255	34.0686	2.53	15.47	38.34	4.931	5.23316	7.85429
S7	Shaying River	Zhangbanqiao	2006	4	116.255	34.0686	2.98	18.53	27.52	4.8262	5.23392	7.85182
S7	Shaying River	Zhangbanqiao	2006	5	116.255	34.0686	2.92	24.67	28.5	6.0115	5.23873	7.84982
S7	Shaying River	Zhangbanqiao	2006	6	116.255	34.0686	1.8	28.2	24.07	6.2215	5.24275	7.84831
S7	Shaying River	Zhangbanqiao	2006	7	116.255	34.0686	0.71	28.09	26.04	5.4362	5.24405	7.84703
S7	Shaying River	Zhangbanqiao	2006	8	116.255	34.0686	1.66	30.93	35.72	5.3268	5.24739	7.84568
S7	Shaying River	Zhangbanqiao	2006	9	116.255	34.0686	0.96	25.13	23.31	5.6811	5.25088	7.84395
S7	Shaying River	Zhangbanqiao	2006	10	116.255	34.0686	1.61	17.37	17.35	6.259	5.25345	7.8429
S7	Shaying River	Zhangbanqiao	2006	11	116.255	34.0686	1.02	13.17	45.57	5.7038	5.25571	7.84169
S7	Shaying River	Zhangbanqiao	2006	12	116.255	34.0686	1.53	7.99	33.41	5.0388	5.25904	7.84093
S7	Shaying River	Zhangbanqiao	2007	1	116.255	34.0686	1.55	5.17	60.23	5.8058	5.26149	7.84032
S7	Shaying River	Zhangbanqiao	2007	2	116.255	34.0686	0.74	11.53	34.14	5.7169	5.26215	7.83998
S7	Shaying River	Zhangbanqiao	2007	3	116.255	34.0686	1.51	16.43	25.94	5.5901	5.2615	7.83925
S7	Shaying River	Zhangbanqiao	2007	4	116.255	34.0686	1.75	17.03	20.78	3.661	5.26072	7.83822
S7	Shaying River	Zhangbanqiao	2007	5	116.255	34.0686	2.25	23.12	21.52	4.927	5.25712	7.83549
S7	Shaying River	Zhangbanqiao	2007	6	116.255	34.0686	2.11	28.26	70.46	5.4659	5.25479	7.83342
S7	Shaying River	Zhangbanqiao	2007	7	116.255	34.0686	2.74	29.72	53.49	5.6599	5.25314	7.833
S7	Shaying River	Zhangbanqiao	2007	8	116.255	34.0686	1.3	30.38	45.53	4.74	5.25092	7.83257
S7	Shaying River	Zhangbanqiao	2007	9	116.255	34.0686	0.87	26.55	62.32	5.5339	5.25216	7.83194
S7	Shaying River	Zhangbanqiao	2007	10	116.255	34.0686	0.55	18	50.05	5.365	5.25324	7.83136
S7	Shaying River	Zhangbanqiao	2007	11	116.255	34.0686	2.64	13.2	37.16	4.8592	5.25497	7.83134
S7	Shaying River	Zhangbanqiao	2007	12	116.255	34.0686	1.4	6.95	35.8	4.9057	5.25672	7.83173
S7	Shaying River	Zhangbanqiao	2008	1	116.255	34.0686	0.64	4.58	30.4	4.8412	5.25845	7.83194
S7	Shaying River	Zhangbanqiao	2008	2	116.255	34.0686	2.69	11.3	52.25	4.6152	5.25852	7.8317
S7	Shaying River	Zhangbanqiao	2008	3	116.255	34.0686	0.76	12.34	39.07	4.9141	5.25943	7.83087
S7	Shaying River	Zhangbanqiao	2008	4	116.255	34.0686	2.2	10.73	33.69	4.6715	5.26046	7.83066
S7	Shaying River	Zhangbanqiao	2008	5	116.255	34.0686	2.7	10.49	76.15	2.6071	5.25634	7.83237
S7	Shaying River	Zhangbanqiao	2008	6	116.255	34.0686	1.73	9.05	60.88	2.156	5.2578	7.83435
S7	Shaying River	Zhangbanqiao	2008	7	116.255	34.0686	1.65	10.68	53.69	2.2141	5.26488	7.83581
S7	Shaying River	Zhangbanqiao	2008	8	116.255	34.0686	2.48	10.57	59.38	3.2078	5.27052	7.8367
S7	Shaying River	Zhangbanqiao	2008	9	116.255	34.0686	2.24	8.76	57.44	5.77345	5.27536	7.83919
S7	Shaying River	Zhangbanqiao	2008	10	116.255	34.0686	2.48	10.52	40.35	1.4376	5.2829	7.84056
S7	Shaying River	Zhangbanqiao	2008	11	116.255	34.0686	2.7	9.46	92.69	2.3629	5.28879	7.84226
S7	Shaying River	Zhangbanqiao	2008	12	116.255	34.0686	2.16	6.62	156.74	3.1202	5.29364	7.84442
S7	Shaying River	Zhangbanqiao	2009	1	116.255	34.0686	2.69	5.07	208.1	2.6456	5.2964	7.84565
S7	Shaying River	Zhangbanqiao	2009	2	116.255	34.0686	1.79	11.81	845.45	3.0804	5.30045	7.84669
S7	Shaying River	Zhangbanqiao	2009	3	116.255	34.0686	2.12	16.29	106.34	3.848	5.30241	7.84817
S7	Shaying River	Zhangbanqiao	2009	4	116.255	34.0686	1.46	17.83	82.07	5.0001	5.30559	7.85016
S7	Shaying River	Zhangbanqiao	2009	5	116.255	34.0686	1.61	23.78	332.57	5.7412	5.30759	7.85266
S7	Shaying River	Zhangbanqiao	2009	6	116.255	34.0686	2.91	27.68	138.07	6.1826	5.30828	7.85376
S7	Shaying River	Zhangbanqiao	2009	7	116.255	34.0686	2.34	29.6	152.67	5.8481	5.30966	7.85445
S7	Shaying River	Zhangbanqiao	2009	8	116.255	34.0686	1.84	30.12	93.02	1.8978	5.31468	7.85494
S7	Shaying River	Zhangbanqiao	2009	9	116.255	34.0686	1.87	26.23	66.07	5.8865	5.32373	7.85608
S7	Shaying River	Zhangbanqiao	2009	10	116.255	34.0686	1.99	17.7	60.46	1.0986	5.32452	7.85743
S7	Shaying River	Zhangbanqiao	2009	11	116.255	34.0686	1.49	13.81	69.84	3.5278	5.32674	7.85885
S7	Shaying River	Zhangbanqiao	2009	12	116.255	34.0686	1.33	6.63	81.79	#DIV/0!	5.32498	7.86102
S7	Shaying River	Zhangbanqiao	2010	1	116.255	34.0686	1.91	4.38	77.63	5.0093	5.3231	7.86333
S7	Shaying River	Zhangbanqiao	2010	2	116.255	34.0686	2.54	11.37	60.57	3.3639	5.33056	7.8661
S7	Shaying River	Zhangbanqiao	2010	3	116.255	34.0686	1.03	14.84	84.61	3.9394	5.3318	7.86801
S7	Shaying River	Zhangbanqiao	2010	4	116.255	34.0686	1.83	18.59	69.63	3.663	5.33155	7.87074
S7	Shaying River	Zhangbanqiao	2010	5	116.255	34.0686	1.2	23.14	57.62	3.6896	5.33238	7.87346
S7	Shaying River	Zhangbanqiao	2010	6	116.255	34.0686	2.52	27.72	70.34	2.9384	5.33824	7.87603
S7	Shaying River	Zhangbanqiao	2010	7	116.255	34.0686	1.95	29.07	116.78	4.4915	5.34566	7.87812
S7	Shaying River	Zhangbanqiao	2010	8	116.255	34.0686	1.38	30.24	111.56	3.5339	5.35126	7.88116
S7	Shaying River	Zhangbanqiao	2010	9	116.255	34.0686	1.77	25.84	59.47	2.5336	5.35607	7.88222
S7	Shaying River	Zhangbanqiao	2010	10	116.255	34.0686	1.54	17.21	48.96	2.5999	5.35984	7.88166
S7	Shaying River	Zhangbanqiao	2010	11	116.255	34.0686	0.58	12.92	74.19	2.9443	5.34254	7.8804
S7	Shaying River	Zhangbanqiao	2010	12	116.255	34.0686	1.7	7.19	69.58	2.7867	5.34096	7.882
S7	Shaying River	Zhangbanqiao	2011	1	116.255	34.0686	1.54	5.29	45.62	3.6302	5.33376	7.88252
S7	Shaying River	Zhangbanqiao	2011	2	116.255	34.0686	0.65	11.44	26.6	4.4159	5.30507	7.88121
S7	Shaying River	Zhangbanqiao	2011	3	116.255	34.0686	2.14	16.19	32.75	3.5489	5.29526	7.88119
S7	Shaying River	Zhangbanqiao	2011	4	116.255	34.0686	1.85	18.9	23.66	3.6982	5.27982	7.88087
S7	Shaying River	Zhangbanqiao	2011	5	116.255	34.0686	1.71	24.4	23.53	4.805	5.26989	7.88286
S7	Shaying River	Zhangbanqiao	2011	6	116.255	34.0686	1.59	28.1	28.96	6.3237	5.25371	7.88263
S7	Shaying River	Zhangbanqiao	2011	7	116.255	34.0686	1.35	28.54	21	4.3304	5.25202	7.88653
S7	Shaying River	Zhangbanqiao	2011	8	116.255	34.0686	2.87	29.73	20.91	5.4328	5.25364	7.88922
S7	Shaying River	Zhangbanqiao	2011	9	116.255	34.0686	0.95	26.7	27.83	5.7101	5.24602	7.89029
S7	Shaying River	Zhangbanqiao	2011	10	116.255	34.0686	2.83	16.33	32.54	5.5678	5.23184	7.89293
S7	Shaying River	Zhangbanqiao	2011	11	116.255	34.0686	0.84	12.61	41.52	5.7989	5.22693	7.89595
S7	Shaying River	Zhangbanqiao	2011	12	116.255	34.0686	2.67	7.68	30.72	5.6663	5.22703	7.89852
S7	Shaying River	Zhangbanqiao	2012	1	116.255	34.0686	2.96	4.76	37.99	6.1637	5.22776	7.89805
S7	Shaying River	Zhangbanqiao	2012	2	116.255	34.0686	1.91	11.3	73.66	5.5878	5.2298	7.90184
S7	Shaying River	Zhangbanqiao	2012	3	116.255	34.0686	0.76	14.09	67.25	5.6492	5.23275	7.90519
S7	Shaying River	Zhangbanqiao	2012	4	116.255	34.0686	2.92	16.71	59.64	5.6075	5.23467	7.90886
S7	Shaying River	Zhangbanqiao	2012	5	116.255	34.0686	2.41	23.78	54.6	5.3029	5.23516	7.9129
S7	Shaying River	Zhangbanqiao	2012	6	116.255	34.0686	1.7	28.86	58.98	5.2335	5.23641	7.91685
S7	Shaying River	Zhangbanqiao	2012	7	116.255	34.0686	1.96	29.95	30.43	5.1815	5.23704	7.92059
S7	Shaying River	Zhangbanqiao	2012	8	116.255	34.0686	2.06	30.54	37.31	6.3051	5.23889	7.92494
S7	Shaying River	Zhangbanqiao	2012	9	116.255	34.0686	0.75	25.65	54.56	5.9697	5.24198	7.92929
S7	Shaying River	Zhangbanqiao	2012	10	116.255	34.0686	2.26	17.59	49.33	5.9564	5.24731	7.93362
S7	Shaying River	Zhangbanqiao	2012	11	116.255	34.0686	2.71	12.64	49.33	5.5831	5.25294	7.93803
S7	Shaying River	Zhangbanqiao	2012	12	116.255	34.0686	1.35	6.75	39.41	6.8172	5.25479	7.94195
S7	Shaying River	Zhangbanqiao	2013	1	116.255	34.0686	2.37	4.33	38.53	6.3628	5.25408	7.94363
S7	Shaying River	Zhangbanqiao	2013	2	116.255	34.0686	2.55	10.81	30.84	5.9025	5.25668	7.94602
S7	Shaying River	Zhangbanqiao	2013	3	116.255	34.0686	2.92	16.77	25.91	4.6882	5.26222	7.94763
S7	Shaying River	Zhangbanqiao	2013	4	116.255	34.0686	2.41	17.77	23.09	2.884	5.26724	7.9479
S7	Shaying River	Zhangbanqiao	2013	5	116.255	34.0686	2.2	23.34	39.14	4.3113	5.27791	7.94761
S7	Shaying River	Zhangbanqiao	2013	6	116.255	34.0686	0.82	27.93	30.77	5.3346	5.2862	7.94868
S7	Shaying River	Zhangbanqiao	2013	7	116.255	34.0686	2.16	28.79	21.01	5.6366	5.29358	7.95105
S7	Shaying River	Zhangbanqiao	2013	8	116.255	34.0686	2.18	29.38	19.45	7.0161	5.29476	7.95408
S7	Shaying River	Zhangbanqiao	2013	9	116.255	34.0686	1.62	26.15	26.95	2.8618	5.2997	7.95656
S7	Shaying River	Zhangbanqiao	2013	10	116.255	34.0686	2	17.96	71.79	5.2927	5.30838	7.95669
S7	Shaying River	Zhangbanqiao	2013	11	116.255	34.0686	1.49	12.75	77.4	6.765	5.31341	7.95955
S7	Shaying River	Zhangbanqiao	2013	12	116.255	34.0686	1.19	6.68	84.53	5.9863	5.3205	7.96307
S7	Shaying River	Zhangbanqiao	2014	1	116.255	34.0686	2.66	4.25	89.56	6.069	5.3259	7.96629
S7	Shaying River	Zhangbanqiao	2014	2	116.255	34.0686	2.96	11.54	82.13	5.9768	5.32051	7.96932
S7	Shaying River	Zhangbanqiao	2014	3	116.255	34.0686	1.05	14.69	61.03	6.2422	5.3239	7.97246
S7	Shaying River	Zhangbanqiao	2014	4	116.255	34.0686	2.77	17.32	65.43	6.2987	5.32697	7.97435
S7	Shaying River	Zhangbanqiao	2014	5	116.255	34.0686	0.71	24.15	71.58	2.2863	5.33597	7.97644
S7	Shaying River	Zhangbanqiao	2014	6	116.255	34.0686	2.99	28.77	68.5	1.8035	5.34715	7.97802
S7	Shaying River	Zhangbanqiao	2014	7	116.255	34.0686	2.61	28.35	42.66	5.58505	5.35909	7.97769
S7	Shaying River	Zhangbanqiao	2014	8	116.255	34.0686	0.78	30.42	46.77	6.0932	5.36001	7.98019
S7	Shaying River	Zhangbanqiao	2014	9	116.255	34.0686	1.15	26.41	43.3	6.0932	5.35952	7.98126
S7	Shaying River	Zhangbanqiao	2014	10	116.255	34.0686	2.53	16.33	52.65	7.2071	5.35439	7.98304
S7	Shaying River	Zhangbanqiao	2014	11	116.255	34.0686	2.96	12.24	38.76	6.274	5.35101	7.98435
S7	Shaying River	Zhangbanqiao	2014	12	116.255	34.0686	2.21	6.58	34.52	5.3166	5.34765	7.98476
S7	Shaying River	Zhangbanqiao	2015	1	116.255	34.0686	2.65	4.73	68.65	6.1126	5.3421	7.98506
S7	Shaying River	Zhangbanqiao	2015	2	116.255	34.0686	2.76	11.12	53.23	6.7044	5.35303	7.9851
S7	Shaying River	Zhangbanqiao	2015	3	116.255	34.0686	1.19	16.12	44.96	4.9799	5.36387	7.98429
S7	Shaying River	Zhangbanqiao	2015	4	116.255	34.0686	2.83	16.35	61.17	3.256	5.36837	7.98436
S7	Shaying River	Zhangbanqiao	2015	5	116.255	34.0686	2.58	23.35	48.72	3.7928	5.37689	7.98441
S7	Shaying River	Zhangbanqiao	2015	6	116.255	34.0686	0.74	27.75	29.84	3.4591	5.38654	7.98367
S7	Shaying River	Zhangbanqiao	2015	7	116.255	34.0686	1.28	28.76	63.98	3.1879	5.39497	7.98083
S7	Shaying River	Zhangbanqiao	2015	8	116.255	34.0686	1.12	29.27	50.46	5.2944	5.38182	7.97595
S7	Shaying River	Zhangbanqiao	2015	9	116.255	34.0686	0.56	26.09	52.1	5.1268	5.34872	7.96841
S7	Shaying River	Zhangbanqiao	2015	10	116.255	34.0686	2.33	16.85	44.67	5.3012	5.33164	7.96123
S7	Shaying River	Zhangbanqiao	2015	11	116.255	34.0686	0.6	13.66	49.41	7.0846	5.31315	7.9533
S7	Shaying River	Zhangbanqiao	2015	12	116.255	34.0686	1.12	6.93	67.43	4.9863	5.29111	7.95416
S7	Shaying River	Zhangbanqiao	2016	1	116.255	34.0686	2.74	5.62	84.36	5.5237	5.27828	7.94788
S7	Shaying River	Zhangbanqiao	2016	2	116.255	34.0686	0.55	10.88	81.45	8.1309	5.27839	7.94723
S7	Shaying River	Zhangbanqiao	2016	3	116.255	34.0686	0.66	16.87	72.77	9.0431	5.27252	7.94627
S7	Shaying River	Zhangbanqiao	2016	4	116.255	34.0686	0.68	19.08	66.58	8.1122	5.26817	7.94568
S7	Shaying River	Zhangbanqiao	2016	5	116.255	34.0686	2.72	24.14	101.06	9.2968	5.26382	7.94347
S7	Shaying River	Zhangbanqiao	2016	6	116.255	34.0686	2.45	28.73	67.16	8.4789	5.24848	7.94164
S7	Shaying River	Zhangbanqiao	2016	7	116.255	34.0686	0.91	29	87.37	4.9065	5.2441	7.94287
S7	Shaying River	Zhangbanqiao	2016	8	116.255	34.0686	1.53	30.06	66.21	7.268	5.24255	7.94273
S7	Shaying River	Zhangbanqiao	2016	9	116.255	34.0686	1.89	25.26	66.87	8.1783	5.23775	7.94566
S7	Shaying River	Zhangbanqiao	2016	10	116.255	34.0686	2.2	16.18	60.01	9.837	5.22635	7.94819
S7	Shaying River	Zhangbanqiao	2016	11	116.255	34.0686	1.48	12.98	68.48	9.2376	5.21034	7.95139
S7	Shaying River	Zhangbanqiao	2016	12	116.255	34.0686	2.29	7.06	62.48	8.6682	5.1991	7.95513
S7	Shaying River	Zhangbanqiao	2017	1	116.255	34.0686	0.92	5.88	68.74	8.3704	5.19234	7.95802
S7	Shaying River	Zhangbanqiao	2017	2	116.255	34.0686	1.27	10.73	74.84	7.9237	5.16258	7.95825
S7	Shaying River	Zhangbanqiao	2017	3	116.255	34.0686	2.25	14.71	53.55	8.4791	5.13285	7.95875
S7	Shaying River	Zhangbanqiao	2017	4	116.255	34.0686	3.01	17.07	58.14	5.1987	5.12307	7.95954
S7	Shaying River	Zhangbanqiao	2017	5	116.255	34.0686	0.63	23.32	75.19	5.8935	5.12768	7.96315
S7	Shaying River	Zhangbanqiao	2017	6	116.255	34.0686	2.6	28.67	49.22	6.6243	5.12626	7.96759
S7	Shaying River	Zhangbanqiao	2017	7	116.255	34.0686	2.72	29.1	39.68	7.7625	5.12043	7.97118
S7	Shaying River	Zhangbanqiao	2017	8	116.255	34.0686	2.14	30.5	37.08	8.7972	5.09495	7.9683
S7	Shaying River	Zhangbanqiao	2017	9	116.255	34.0686	1.32	25.2	39.73	8.8828	5.07536	7.96756
S7	Shaying River	Zhangbanqiao	2017	10	116.255	34.0686	2.51	17.65	36.16	9.192	5.05292	7.96694
S7	Shaying River	Zhangbanqiao	2017	11	116.255	34.0686	2	12.45	33.85	9.464	5.03984	7.96599
S7	Shaying River	Zhangbanqiao	2017	12	116.255	34.0686	2.48	7.26	38.8	9.124	5.0134	7.96755
S7	Shaying River	Zhangbanqiao	2018	1	116.255	34.0686	1.55	5.95	37.62	8.94395	5.0023	7.96449
S7	Shaying River	Zhangbanqiao	2018	2	116.255	34.0686	1.56	11.19	81.89	8.1641	4.99715	7.96992
S7	Shaying River	Zhangbanqiao	2018	3	116.255	34.0686	0.7	14.48	56.75	8.2348	5.00327	7.97835
S7	Shaying River	Zhangbanqiao	2018	4	116.255	34.0686	2.32	17.86	44.96	8.4138	5.01599	7.98923
S7	Shaying River	Zhangbanqiao	2018	5	116.255	34.0686	2.51	23.98	47.69	8.8032	5.03566	8.00294
S7	Shaying River	Zhangbanqiao	2018	6	116.255	34.0686	2.73	27.76	51.4	8.9994	5.05295	8.01434
S7	Shaying River	Zhangbanqiao	2018	7	116.255	34.0686	1	29.55	42.79	9.0617	5.06593	8.02039
S7	Shaying River	Zhangbanqiao	2018	8	116.255	34.0686	0.79	30.06	47.94	9.6876	5.07967	8.02709
S7	Shaying River	Zhangbanqiao	2018	9	116.255	34.0686	2.28	25.06	36.79	7.4144	5.08889	8.03639
S7	Shaying River	Zhangbanqiao	2018	10	116.255	34.0686	1.62	16.67	40.52	9.0554	5.12541	8.04673
S7	Shaying River	Zhangbanqiao	2018	11	116.255	34.0686	1.65	13.59	32.57	10.1236	5.1658	8.05783
S7	Shaying River	Zhangbanqiao	2018	12	116.255	34.0686	1.97	6.54	45.75	9.3379	5.20714	8.07274
S7	Shaying River	Zhangbanqiao	2019	1	116.255	34.0686	0.6	4.45	36.16	9.1394	5.23461	8.08367
S7	Shaying River	Zhangbanqiao	2019	2	116.255	34.0686	1.94	10.04	29.87	8.62335	5.27915	8.09455
S7	Shaying River	Zhangbanqiao	2019	3	116.255	34.0686	0.64	15.47	28.31	9.0553	5.3277	8.10666
S7	Shaying River	Zhangbanqiao	2019	4	116.255	34.0686	1.16	18.7	24.79	8.7964	5.36805	8.122
S7	Shaying River	Zhangbanqiao	2019	5	116.255	34.0686	2.89	23	33.2	8.8423	5.42911	8.14016
S7	Shaying River	Zhangbanqiao	2019	6	116.255	34.0686	1.55	27.95	42.6	5.5901	5.49761	8.16003
S7	Shaying River	Zhangbanqiao	2019	7	116.255	34.0686	0.58	28.75	38.81	4.7615	5.58428	8.17721
S7	Shaying River	Zhangbanqiao	2019	8	116.255	34.0686	1.22	30.18	63.21	7.1069	5.67739	8.19357
S7	Shaying River	Zhangbanqiao	2019	9	116.255	34.0686	2.84	26.37	62.71	7.3962	5.77027	8.20604
S7	Shaying River	Zhangbanqiao	2019	10	116.255	34.0686	1.6	17.38	62.14	8.8944	5.88179	8.22189
S7	Shaying River	Zhangbanqiao	2019	11	116.255	34.0686	1.35	12.53	56.21	9.2482	5.98974	8.23796
S7	Shaying River	Zhangbanqiao	2019	12	116.255	34.0686	1.79	8	72.57	8.6627	6.1256	8.25803
S7	Shaying River	Zhangbanqiao	2020	1	116.255	34.0686	2.73	5.76	40.39	9.336	6.28649	8.27772
S7	Shaying River	Zhangbanqiao	2020	2	116.255	34.0686	2.21	11.66	51.99	3.8763	6.42765	8.29883
S7	Shaying River	Zhangbanqiao	2020	3	116.255	34.0686	2.75	14.05	44.2	4.4242	6.51292	8.32236
S7	Shaying River	Zhangbanqiao	2020	4	116.255	34.0686	1.12	19.46	51.01	4.4242	6.5323	8.33766
S7	Shaying River	Zhangbanqiao	2020	5	116.255	34.0686	0.55	24	51.85	5.0875	6.61959	8.33837
S7	Shaying River	Zhangbanqiao	2020	6	116.255	34.0686	2.34	28.91	62.74	8.6996	6.67449	8.33967
S7	Shaying River	Zhangbanqiao	2020	7	116.255	34.0686	2.98	28.68	24.1333	9.559	6.52905	8.33115
S7	Shaying River	Zhangbanqiao	2020	8	116.255	34.0686	0.92	30.36	17.0286	9.5158	6.43417	8.33927
S7	Shaying River	Zhangbanqiao	2020	9	116.255	34.0686	0.74	26.46	22.1714	9.8186	6.39967	8.34382
S7	Shaying River	Zhangbanqiao	2020	10	116.255	34.0686	2.65	17.82	25.735	10.129	6.28694	8.33662
S7	Shaying River	Zhangbanqiao	2020	11	116.255	34.0686	1.28	13.52	23.0175	4.5762	6.13893	8.31816
S7	Shaying River	Zhangbanqiao	2020	12	116.255	34.0686	2.55	6.73	20.3233	6.4321	6.16989	8.29738
S8	Shaying River	Huangkou	2003	1	116.348	33.8193	1.74	4.92	21.8357	6.9298	6.22213	8.28308
S8	Shaying River	Huangkou	2003	2	116.348	33.8193	2.97	11.82	21.7807	7.576	6.34704	8.27142
S8	Shaying River	Huangkou	2003	3	116.348	33.8193	2.68	16.94	17.6704	7.963	6.50744	8.25417
S8	Shaying River	Huangkou	2003	4	116.348	33.8193	1.75	19.63	20.8833	8.3711	6.46175	8.23305
S8	Shaying River	Huangkou	2003	5	116.348	33.8193	0.83	24.7	21.205	8.2131	6.43117	8.3286
S8	Shaying River	Huangkou	2003	6	116.348	33.8193	2.15	27.77	19.9689	6.83	2.74	7.61
S8	Shaying River	Huangkou	2003	7	116.348	33.8193	2.83	28.79	18.9471	6.65	2.78	7.64
S8	Shaying River	Huangkou	2003	8	116.348	33.8193	1.55	29.97	18.4933	6.27	2.83	7.58
S8	Shaying River	Huangkou	2003	9	116.348	33.8193	1.98	25.85	15.0486	6.41	2.67	7.62
S8	Shaying River	Huangkou	2003	10	116.348	33.8193	2.84	16.67	12.65	6.27	2.73	7.68
S8	Shaying River	Huangkou	2003	11	116.348	33.8193	0.74	12.4	17.0004	6.42	2.81	7.71
S8	Shaying River	Huangkou	2003	12	116.348	33.8193	1.36	7.2	14.0825	7.03	2.78	7.65
S8	Shaying River	Huangkou	2004	1	116.348	33.8193	2.7	4.98	9.66067	6.99	2.58	7.66
S8	Shaying River	Huangkou	2004	2	116.348	33.8193	2.89	10.93	10.0575	7.02	2.69	7.64
S8	Shaying River	Huangkou	2004	3	116.348	33.8193	1.1	14.87	7.9	7.51	2.4	7.59
S8	Shaying River	Huangkou	2004	4	116.348	33.8193	1.63	16.53	14.2518	6.54	2.27	7.68
S8	Shaying River	Huangkou	2004	5	116.348	33.8193	1.14	23.42	12.5464	2.8	2.38	7.73
S8	Shaying River	Huangkou	2004	6	116.348	33.8193	2.83	28.93	13.516	2.82	2.08	7.73
S8	Shaying River	Huangkou	2004	7	116.348	33.8193	1.45	28.35	9.7	3.64	2.56	7.69
S8	Shaying River	Huangkou	2004	8	116.348	33.8193	2.86	29.09	10.8615	2.67	1.71	7.78
S8	Shaying River	Huangkou	2004	9	116.348	33.8193	2.34	26.37	20.5024	3.76	2.32	7.65
S8	Shaying River	Huangkou	2004	10	116.348	33.8193	1.57	17.24	22.7858	3.57	2.69	7.75
S8	Shaying River	Huangkou	2004	11	116.348	33.8193	2.06	12.41	19.2215	4.06	2.61	7.82
S8	Shaying River	Huangkou	2004	12	116.348	33.8193	2.51	6.35	22.2307	3.93	2.4	7.79
S8	Shaying River	Huangkou	2005	1	116.348	33.8193	2.9	4.07	20.3206	3.83	2.26	7.81
S8	Shaying River	Huangkou	2005	2	116.348	33.8193	0.69	11.51	27.4089	3.73	2.38	7.79
S8	Shaying River	Huangkou	2005	3	116.348	33.8193	2.53	12.34	23.536	4.02	2.26	7.73
S8	Shaying River	Huangkou	2005	4	116.348	33.8193	2.46	10.73	24.9633	3.43	2.4	7.73
S8	Shaying River	Huangkou	2005	5	116.348	33.8193	0.89	10.49	26.12	3.12	2.7	7.76
S8	Shaying River	Huangkou	2005	6	116.348	33.8193	2.76	9.05	18.766	3.13	2.56	7.75
S8	Shaying River	Huangkou	2005	7	116.348	33.8193	2.16	10.68	30.36	3.43	2.66	7.76
S8	Shaying River	Huangkou	2005	8	116.348	33.8193	1.18	10.57	24.688	5.03	2.76	7.72
S8	Shaying River	Huangkou	2005	9	116.348	33.8193	2.04	8.76	33.2983	4.63	3.76	8.05
S8	Shaying River	Huangkou	2005	10	116.348	33.8193	0.79	10.52	32.2917	4.49	3.72	8.07
S8	Shaying River	Huangkou	2005	11	116.348	33.8193	1.69	9.46	28.535	3.47	3.08	7.97
S8	Shaying River	Huangkou	2005	12	116.348	33.8193	2.18	6.62	33.162	4.16	3.3	7.94
S8	Shaying River	Huangkou	2006	1	116.348	33.8193	1.11	4.83	24.7	5.67	4.28	8.29
S8	Shaying River	Huangkou	2006	2	116.348	33.8193	2.67	11.3	39.9333	6.14	4.3	8.25
S8	Shaying River	Huangkou	2006	3	116.348	33.8193	2.01	15.45	22.75	6.48	4.54	8.33
S8	Shaying River	Huangkou	2006	4	116.348	33.8193	0.98	19.69	30.06	6.13	4.61	8.35
S8	Shaying River	Huangkou	2006	5	116.348	33.8193	2.33	23.57	24.2	6.06	5	8.38
S8	Shaying River	Huangkou	2006	6	116.348	33.8193	2.01	27.11	27.9	6.01	5.03	8.39
S8	Shaying River	Huangkou	2006	7	116.348	33.8193	1.53	29.27	23.15	6.07	5.29	8.45
S8	Shaying River	Huangkou	2006	8	116.348	33.8193	2.26	30.96	30.6925	6.21	5.46	8.47
S8	Shaying River	Huangkou	2006	9	116.348	33.8193	1.11	26.48	19.95	6.14	5.25	8.47
S8	Shaying River	Huangkou	2006	10	116.348	33.8193	2.25	16.18	60.562	6.24	5.05	8.53
S8	Shaying River	Huangkou	2006	11	116.348	33.8193	0.88	13.58	20.8	7.35	5.49	8.49
S8	Shaying River	Huangkou	2006	12	116.348	33.8193	2.22	6.62	15.3369	7.54	5.75	8.51
S8	Shaying River	Huangkou	2007	1	116.348	33.8193	1.47	4.27	35.4467	7.82	5.9	8.48
S8	Shaying River	Huangkou	2007	2	116.348	33.8193	2.84	10.86	17.19	8.6	5.62	8.43
S8	Shaying River	Huangkou	2007	3	116.348	33.8193	1.36	15.93	25.5535	8.2	5.38	8.2
S8	Shaying River	Huangkou	2007	4	116.348	33.8193	2.38	16.79	22.3144	8.48	5.63	8.27
S8	Shaying River	Huangkou	2007	5	116.348	33.8193	1.19	23.79	19.525	8.47	5.92	8.33
S8	Shaying River	Huangkou	2007	6	116.348	33.8193	1.26	28.56	20.52	8.86	5.66	8.32
S8	Shaying River	Huangkou	2007	7	116.348	33.8193	2.76	28.02	30.195	7.32	6.4	8.54
S8	Shaying River	Huangkou	2007	8	116.348	33.8193	1.37	29.73	25.872	7.74	5.63	8.27
S8	Shaying River	Huangkou	2007	9	116.348	33.8193	1	25.59	42.478	7.95	6.15	8.29
S8	Shaying River	Huangkou	2007	10	116.348	33.8193	2.15	17.81	35.01	6.83	5.89	8.44
S8	Shaying River	Huangkou	2007	11	116.348	33.8193	1.26	13.46	20.0138	4.09	3.35	8.29
S8	Shaying River	Huangkou	2007	12	116.348	33.8193	2.99	7.8	15.9533	7.06	6.17	8.44
S8	Shaying River	Huangkou	2008	1	116.348	33.8193	1.94	4.91	28.0467	4.96	4.87	8.2
S8	Shaying River	Huangkou	2008	2	116.348	33.8193	2.5	11.71	29.5	5.55	4.59	8.05
S8	Shaying River	Huangkou	2008	3	116.348	33.8193	0.96	14.24	29.3733	6	5.02	8.02
S8	Shaying River	Huangkou	2008	4	116.348	33.8193	2.79	16.95	16.1	8.11	4.84	7.95
S8	Shaying River	Huangkou	2008	5	116.348	33.8193	1.57	24.12	31.2133	7.42	4.41	7.98
S8	Shaying River	Huangkou	2008	6	116.348	33.8193	0.72	27.81	28.6047	8.08	5.22	7.96
S8	Shaying River	Huangkou	2008	7	116.348	33.8193	0.78	28.63	17.2097	8.08	5.1	7.96
S8	Shaying River	Huangkou	2008	8	116.348	33.8193	1.4	29.5	32.61	7.45	5.07	8
S8	Shaying River	Huangkou	2008	9	116.348	33.8193	2.85	26.36	17.2	7.57	4.6	8.09
S8	Shaying River	Huangkou	2008	10	116.348	33.8193	0.67	17.52	29.292	5.37	3.07	7.99
S8	Shaying River	Huangkou	2008	11	116.348	33.8193	2.65	13.45	19.5	5.8	3.1	8.01
S8	Shaying River	Huangkou	2008	12	116.348	33.8193	0.99	7.99	24.7	6.06	3.09	7.99
S8	Shaying River	Huangkou	2009	1	116.348	33.8193	2.07	5.69	78.745	7.38	4.06	8.09
S8	Shaying River	Huangkou	2009	2	116.348	33.8193	1.44	10.91	27.62	8.15	6.34	8.02
S8	Shaying River	Huangkou	2009	3	116.348	33.8193	0.87	15.78	74.41	6.27	5.15	8.05
S8	Shaying River	Huangkou	2009	4	116.348	33.8193	2.73	17.1	18.925	5.46	4.82	8.07
S8	Shaying River	Huangkou	2009	5	116.348	33.8193	2.29	23.21	19.6	4.86	4.2	8.09
S8	Shaying River	Huangkou	2009	6	116.348	33.8193	2.44	27.57	40.15	5.17	4.18	8.12
S8	Shaying River	Huangkou	2009	7	116.348	33.8193	0.56	28.83	32.38	6.54	4.96	8.11
S8	Shaying River	Huangkou	2009	8	116.348	33.8193	0.77	30.25	21.2444	6	5.23	8.1
S8	Shaying River	Huangkou	2009	9	116.348	33.8193	1.55	25.11	16.6247	5.38	4.55	8.1
S8	Shaying River	Huangkou	2009	10	116.348	33.8193	1.7	17.21	11.4005	6.84	6.93	8.64
S8	Shaying River	Huangkou	2009	11	116.348	33.8193	2.7	13.87	26.2531	7.1	7.1	8.48
S8	Shaying River	Huangkou	2009	12	116.348	33.8193	1.5	7.65	28.2815	7.33	6.94	8.6
S8	Shaying River	Huangkou	2010	1	116.348	33.8193	2.44	5.3	34.8075	7.37	6.23	8.52
S8	Shaying River	Huangkou	2010	2	116.348	33.8193	1.63	10.62	16.9235	7.37	5.93	8.57
S8	Shaying River	Huangkou	2010	3	116.348	33.8193	1.33	16.22	20.8645	6.87	5.5	8.5
S8	Shaying River	Huangkou	2010	4	116.348	33.8193	0.77	19.51	12.231	6.34	5.37	8.5
S8	Shaying River	Huangkou	2010	5	116.348	33.8193	1.09	23.67	27.7655	6.79	6.42	8.53
S8	Shaying River	Huangkou	2010	6	116.348	33.8193	1.13	27.49	9.7195	5.63	5.7	8.43
S8	Shaying River	Huangkou	2010	7	116.348	33.8193	1.95	29.53	14.0385	5.16	5.22	8.21
S8	Shaying River	Huangkou	2010	8	116.348	33.8193	2.89	30.56	7.473	4.32	3.83	8.11
S8	Shaying River	Huangkou	2010	9	116.348	33.8193	0.77	25.13	14.845	4.0162	3.609	8.25
S8	Shaying River	Huangkou	2010	10	116.348	33.8193	1.47	17.44	20.9145	5.8314	5.656	8.334
S8	Shaying River	Huangkou	2010	11	116.348	33.8193	1.55	12.03	31.326	6.3945	6.904	8.31
S8	Shaying River	Huangkou	2010	12	116.348	33.8193	1.73	6.14	25.2005	5.553	5.727	8.328
S8	Shaying River	Huangkou	2011	1	116.348	33.8193	1.76	4.87	15.0576	5.4573	5.145	8.344
S8	Shaying River	Huangkou	2011	2	116.348	33.8193	1.35	10.45	13.792	4.9714	4.771	8.207
S8	Shaying River	Huangkou	2011	3	116.348	33.8193	1.97	15.42	18.45	4.8203	4.291	8.228
S8	Shaying River	Huangkou	2011	4	116.348	33.8193	2.36	17.69	23.1805	5.1142	4.928	8.272
S8	Shaying River	Huangkou	2011	5	116.348	33.8193	2.86	24.23	18.8424	4.8469	4.518	8.316
S8	Shaying River	Huangkou	2011	6	116.348	33.8193	2.51	28.76	24.7025	5.4971	5.196	8.216
S8	Shaying River	Huangkou	2011	7	116.348	33.8193	1.75	30	14.1995	4.9767	4.68	8.297
S8	Shaying River	Huangkou	2011	8	116.348	33.8193	1.13	29.18	35.542	5.8228	5.15	8.173
S8	Shaying River	Huangkou	2011	9	116.348	33.8193	0.92	25.92	19.4505	6.3077	5.408	7.933
S8	Shaying River	Huangkou	2011	10	116.348	33.8193	2.54	17	41.2987	6.3174	7.105	7.914
S8	Shaying River	Huangkou	2011	11	116.348	33.8193	2.32	13.09	25.9035	6.1314	5.138	7.887
S8	Shaying River	Huangkou	2011	12	116.348	33.8193	1.99	6.46	19.075	6.3796	4.499	7.79
S8	Shaying River	Huangkou	2012	1	116.348	33.8193	1.86	5.72	27.7984	6.5488	4.27	7.719
S8	Shaying River	Huangkou	2012	2	116.348	33.8193	2.27	10.31	19.3245	6.1655	3.773	7.741
S8	Shaying River	Huangkou	2012	3	116.348	33.8193	2.59	15.84	27.5365	6.0264	4.468	7.98
S8	Shaying River	Huangkou	2012	4	116.348	33.8193	1.61	19.27	18.843	7.1551	4.356	7.952
S8	Shaying River	Huangkou	2012	5	116.348	33.8193	0.6	23.96	14.0715	6.4515	4.509	7.929
S8	Shaying River	Huangkou	2012	6	116.348	33.8193	2.48	27.51	20.7905	6.5842	4.194	7.795
S8	Shaying River	Huangkou	2012	7	116.348	33.8193	2.08	28.79	22.208	7.6776	3.747	7.692
S8	Shaying River	Huangkou	2012	8	116.348	33.8193	2.51	29.14	13.894	7.3431	3.006	7.683
S8	Shaying River	Huangkou	2012	9	116.348	33.8193	1.57	25.11	15.2305	7.4388	3.352	7.637
S8	Shaying River	Huangkou	2012	10	116.348	33.8193	2.01	16.86	33.315	7.1084	4.625	7.624
S8	Shaying River	Huangkou	2012	11	116.348	33.8193	1.18	13.97	22.0903	7.1066	3.255	7.714
S8	Shaying River	Huangkou	2012	12	116.348	33.8193	0.82	6.32	20.2832	7.218	3.524	7.745
S8	Shaying River	Huangkou	2013	1	116.348	33.8193	1.82	5.85	26.244	7.0103	4.828	7.901
S8	Shaying River	Huangkou	2013	2	116.348	33.8193	1	11.47	#DIV/0!	5.2759	3.762	7.997
S8	Shaying River	Huangkou	2013	3	116.348	33.8193	1.26	15.13	20.7602	5.3776	3.713	7.84
S8	Shaying River	Huangkou	2013	4	116.348	33.8193	2.84	17.87	36.8885	4.5956	2.956	7.83
S8	Shaying River	Huangkou	2013	5	116.348	33.8193	2.76	23.79	31.696	5.2247	2.552	7.809
S8	Shaying River	Huangkou	2013	6	116.348	33.8193	1.46	27.51	33.2407	5.1586	2.965	7.909
S8	Shaying River	Huangkou	2013	7	116.348	33.8193	0.82	28.23	21.238	5.3117	3.507	7.946
S8	Shaying River	Huangkou	2013	8	116.348	33.8193	2.71	29.03	20.72	5.4072	4.599	8.098
S8	Shaying River	Huangkou	2013	9	116.348	33.8193	0.79	26.42	18.1917	5.5266	4.683	8.048
S8	Shaying River	Huangkou	2013	10	116.348	33.8193	2.61	17.01	16.214	4.515	3.635	8.021
S8	Shaying River	Huangkou	2013	11	116.348	33.8193	1.39	13	15.9517	4.8079	3.679	8.043
S8	Shaying River	Huangkou	2013	12	116.348	33.8193	1.19	6.73	15.907	6.4323	4.697	8.083
S8	Shaying River	Huangkou	2014	1	116.348	33.8193	1.71	5.22	33.389	6.6572	5.48	8.2
S8	Shaying River	Huangkou	2014	2	116.348	33.8193	0.57	11.51	16.582	6.6693	5.676	7.984
S8	Shaying River	Huangkou	2014	3	116.348	33.8193	1.86	16.71	15.0783	6.598	5.647	8.074
S8	Shaying River	Huangkou	2014	4	116.348	33.8193	1.55	16.19	13.079	6.6192	5.435	7.964
S8	Shaying River	Huangkou	2014	5	116.348	33.8193	1.91	23.98	23.477	6.7765	4.683	7.736
S8	Shaying River	Huangkou	2014	6	116.348	33.8193	1.26	28.18	23.4343	5.8116	3.994	7.802
S8	Shaying River	Huangkou	2014	7	116.348	33.8193	3	28.68	17.3485	5.4608	3.861	7.875
S8	Shaying River	Huangkou	2014	8	116.348	33.8193	2.43	29.03	17.46	5.1788	3.472	7.943
S8	Shaying River	Huangkou	2014	9	116.348	33.8193	1.88	25.71	27.75	4.1839	2.806	8.02
S8	Shaying River	Huangkou	2014	10	116.348	33.8193	1.57	16.71	23.176	5.0549	3.749	7.942
S8	Shaying River	Huangkou	2014	11	116.348	33.8193	2.66	12.43	21.0866	4.8667	3.527	7.903
S8	Shaying River	Huangkou	2014	12	116.348	33.8193	0.74	7.74	17.937	6.1191	4.272	7.674
S8	Shaying River	Huangkou	2015	1	116.348	33.8193	1.16	5.42	18.472	5.8523	3.759	7.66
S8	Shaying River	Huangkou	2015	2	116.348	33.8193	2.05	11.14	13.6573	5.8023	3.759	7.671
S8	Shaying River	Huangkou	2015	3	116.348	33.8193	2.03	14.03	11.966	5.3419	3.517	7.766
S8	Shaying River	Huangkou	2015	4	116.348	33.8193	2.58	19.26	12.47	5.5146	3.778	7.867
S8	Shaying River	Huangkou	2015	5	116.348	33.8193	1.61	23.85	#DIV/0!	4.8776	3.487	7.788
S8	Shaying River	Huangkou	2015	6	116.348	33.8193	2.46	27.36	10.0513	4.2885	2.559	7.753
S8	Shaying River	Huangkou	2015	7	116.348	33.8193	0.6	28.31	12.811	4.0323	3.541	7.778
S8	Shaying River	Huangkou	2015	8	116.348	33.8193	1.44	30.36	18.8965	4.234	3.171	7.878
S8	Shaying River	Huangkou	2015	9	116.348	33.8193	2.97	25.75	26.8794	4.5482	3.936	7.854
S8	Shaying River	Huangkou	2015	10	116.348	33.8193	2.76	17.08	17.03	5.1	4.277	8.035
S8	Shaying River	Huangkou	2015	11	116.348	33.8193	1.71	12.6	9.832	4.2398	3.813	8.118
S8	Shaying River	Huangkou	2015	12	116.348	33.8193	1.18	6.36	9.026	4.9182	2.584	8.057
S8	Shaying River	Huangkou	2016	1	116.348	33.8193	2.31	5.31	8.056	3.8719	3.314	8.061
S8	Shaying River	Huangkou	2016	2	116.348	33.8193	1.77	11.03	11.397	3.5399	3.824	7.969
S8	Shaying River	Huangkou	2016	3	116.348	33.8193	1.85	15.39	14.5193	3.6081	3.744	8.029
S8	Shaying River	Huangkou	2016	4	116.348	33.8193	1.53	17.74	14.593	3.4645	3.513	7.912
S8	Shaying River	Huangkou	2016	5	116.348	33.8193	1.82	23.21	13.1966	4.9928	4.196	7.962
S8	Shaying River	Huangkou	2016	6	116.348	33.8193	3.01	28.13	13.359	5.6303	4.527	7.789
S8	Shaying River	Huangkou	2016	7	116.348	33.8193	1.16	29.71	12.878	5.9382	5.13	7.832
S8	Shaying River	Huangkou	2016	8	116.348	33.8193	0.71	30.45	22.31	5.4904	4.894	7.833
S8	Shaying River	Huangkou	2016	9	116.348	33.8193	2.85	26.97	11.651	3.9507	4.05	7.864
S8	Shaying River	Huangkou	2016	10	116.348	33.8193	1.66	16.94	12.372	3.6906	4.07	7.869
S8	Shaying River	Huangkou	2016	11	116.348	33.8193	2.15	13.69	15.189	4.0702	4.176	7.826
S8	Shaying River	Huangkou	2016	12	116.348	33.8193	2.06	7.78	14.596	5.5784	4.532	7.887
S8	Shaying River	Huangkou	2017	1	116.348	33.8193	1.53	5.13	27.066	3.9208	3.573	7.903
S8	Shaying River	Huangkou	2017	2	116.348	33.8193	2.35	10.52	13.031	4.6858	3.99	7.672
S8	Shaying River	Huangkou	2017	3	116.348	33.8193	2.99	14.96	12.523	4.0765	2.474	7.687
S8	Shaying River	Huangkou	2017	4	116.348	33.8193	1.77	17.27	13.2865	3.5729	2.489	7.802
S8	Shaying River	Huangkou	2017	5	116.348	33.8193	2.99	25	13.638	3.1961	1.957	7.843
S8	Shaying River	Huangkou	2017	6	116.348	33.8193	2.79	27.38	11.149	3.9121	2.298	7.689
S8	Shaying River	Huangkou	2017	7	116.348	33.8193	1.95	28.4	8.672	3.7681	3.606	7.8
S8	Shaying River	Huangkou	2017	8	116.348	33.8193	0.66	29.45	8.711	3.7532	3.41	7.886
S8	Shaying River	Huangkou	2017	9	116.348	33.8193	1.07	25.81	7.559	3.9131	3.4	8.004
S8	Shaying River	Huangkou	2017	10	116.348	33.8193	1.54	17.41	11.964	4.0272	3.671	8.03
S8	Shaying River	Huangkou	2017	11	116.348	33.8193	0.8	12.89	12.693	4.4176	3.906	8.155
S8	Shaying River	Huangkou	2017	12	116.348	33.8193	2.98	6.55	11.215	3.3014	3.561	8.109
S8	Shaying River	Huangkou	2018	1	116.348	33.8193	2.27	4.4	16.211	2.8397	3.09	7.937
S8	Shaying River	Huangkou	2018	2	116.348	33.8193	1.7	10.91	14.254	3.7933	3.16	7.738
S8	Shaying River	Huangkou	2018	3	116.348	33.8193	1.88	16.43	16.961	3.1787	3.631	7.97
S8	Shaying River	Huangkou	2018	4	116.348	33.8193	2.02	19.06	18.6535	2.4021	3.035	7.889
S8	Shaying River	Huangkou	2018	5	116.348	33.8193	1.61	24.25	18.2405	2.4563	3.27	8.015
S8	Shaying River	Huangkou	2018	6	116.348	33.8193	0.92	27.28	16.587	2.4165	3.19	7.996
S8	Shaying River	Huangkou	2018	7	116.348	33.8193	0.75	29.44	19.0625	3.837	3.756	7.93
S8	Shaying River	Huangkou	2018	8	116.348	33.8193	1.09	30.06	28.295	4.0267	3.896	8.105
S8	Shaying River	Huangkou	2018	9	116.348	33.8193	1.87	25.07	20.2415	2.4921	3.941	8.334
S8	Shaying River	Huangkou	2018	10	116.348	33.8193	2.02	16.57	17.778	2.1292	3.951	7.839
S8	Shaying River	Huangkou	2018	11	116.348	33.8193	1.83	13.12	20.897	2.5532	3.946	7.801
S8	Shaying River	Huangkou	2018	12	116.348	33.8193	1.82	6.47	25.8833	1.9599	3.51	7.809
S8	Shaying River	Huangkou	2019	1	116.348	33.8193	0.64	5.07	21.856	3.0335	3.006	7.607
S8	Shaying River	Huangkou	2019	2	116.348	33.8193	2.07	10.29	14.8125	2.8535	2.594	7.672
S8	Shaying River	Huangkou	2019	3	116.348	33.8193	2.41	15.27	17.672	3.2044	2.569	7.665
S8	Shaying River	Huangkou	2019	4	116.348	33.8193	2.81	16.89	18.2205	2.5769	2.559	7.718
S8	Shaying River	Huangkou	2019	5	116.348	33.8193	1.01	24.49	26.0928	2.4	2.549	7.771
S8	Shaying River	Huangkou	2019	6	116.348	33.8193	2.37	28.45	32.6587	2.3	2.539	7.824
S8	Shaying River	Huangkou	2019	7	116.348	33.8193	1.82	29.49	30.4727	2.2311	3.986	7.983
S8	Shaying River	Huangkou	2019	8	116.348	33.8193	1.46	30.71	36.791	2.2012	3.021	8.135
S8	Shaying River	Huangkou	2019	9	116.348	33.8193	0.77	26.29	22.2215	2.035	3.263	8.073
S8	Shaying River	Huangkou	2019	10	116.348	33.8193	1.3	16.13	23.3402	2.7467	3.001	7.721
S8	Shaying River	Huangkou	2019	11	116.348	33.8193	0.8	13.16	27.574	2.6355	3.001	7.665
S8	Shaying River	Huangkou	2019	12	116.348	33.8193	1.5	6.14	29.1073	2.0188	3.258	7.718
S8	Shaying River	Huangkou	2020	1	116.348	33.8193	1.77	5.22	29.199	2.5921	2.745	7.749
S8	Shaying River	Huangkou	2020	2	116.348	33.8193	2.03	10.67	26.2756	2.161	3.258	7.888
S8	Shaying River	Huangkou	2020	3	116.348	33.8193	1.42	12.34	28.8796	2.1391	3.273	7.784
S8	Shaying River	Huangkou	2020	4	116.348	33.8193	2.95	10.73	15.011	1.5007	2.966	7.831
S8	Shaying River	Huangkou	2020	5	116.348	33.8193	0.6	10.49	12.435	1.9029	2.524	7.593
S8	Shaying River	Huangkou	2020	6	116.348	33.8193	0.64	9.05	29.231	3.4587	2.765	7.546
S8	Shaying River	Huangkou	2020	7	116.348	33.8193	0.57	10.68	43.587	2.107	3.976	7.615
S8	Shaying River	Huangkou	2020	8	116.348	33.8193	1.38	10.57	29.9113	1.6839	2.509	7.716
S8	Shaying River	Huangkou	2020	9	116.348	33.8193	2.39	8.76	24.227	1.7014	3.016	7.658
S8	Shaying River	Huangkou	2020	10	116.348	33.8193	2.75	10.52	36.636	1.9789	3.569	7.715
S8	Shaying River	Huangkou	2020	11	116.348	33.8193	2.26	9.46	26.3995	2.3907	2.763	7.776
S8	Shaying River	Huangkou	2020	12	116.348	33.8193	2.92	6.62	39.6348	2.2397	3.245	7.896
W1	Wohe River	Fuqiao	2003	1	115.491	33.8793	2.64	5.37	26.008	2.2243	4.056	7.817
W1	Wohe River	Fuqiao	2003	2	115.491	33.8793	1.2	10.2	11.089	1.9643	3.25	7.758
W1	Wohe River	Fuqiao	2003	3	115.491	33.8793	2.89	16.68	14.368	2.1785	4.041	7.678
W1	Wohe River	Fuqiao	2003	4	115.491	33.8793	1.1	19.38	9.882	2.0039	4.2	7.767
W1	Wohe River	Fuqiao	2003	5	115.491	33.8793	0.99	23.35	11.3645	1.3432	3.131	7.848
W1	Wohe River	Fuqiao	2003	6	115.491	33.8793	2.53	28.39	13.517	1.462	3.524	7.732
W1	Wohe River	Fuqiao	2003	7	115.491	33.8793	2.82	29.52	23.463	1.4314	3.772	7.686
W1	Wohe River	Fuqiao	2003	8	115.491	33.8793	1.94	29.76	9.867	2.9432	4.275	7.584
W1	Wohe River	Fuqiao	2003	9	115.491	33.8793	2.45	26.09	18.8985	2.1772	3.772	7.552
W1	Wohe River	Fuqiao	2003	10	115.491	33.8793	2.17	16.63	11.014	2.4583	2.947	7.514
W1	Wohe River	Fuqiao	2003	11	115.491	33.8793	2.79	12.73	10.226	3.7301	4.119	7.473
W1	Wohe River	Fuqiao	2003	12	115.491	33.8793	1.99	7.08	10.402	2.3467	2.604	7.609
W1	Wohe River	Fuqiao	2004	1	115.491	33.8793	0.69	5.92	22.533	3.5368	4.19	7.561
W1	Wohe River	Fuqiao	2004	2	115.491	33.8793	1.56	10.7	23.109	1.6811	3.355	7.799
W1	Wohe River	Fuqiao	2004	3	115.491	33.8793	1.86	15.96	16.2495	1.6587	1.865	7.888
W1	Wohe River	Fuqiao	2004	4	115.491	33.8793	1.96	19.53	29.6362	1.4208	3.164	7.828
W1	Wohe River	Fuqiao	2004	5	115.491	33.8793	1.86	23.16	37.337	1.4676	2.274	7.995
W1	Wohe River	Fuqiao	2004	6	115.491	33.8793	2.97	28.26	14.4657	1.4011	3.004	7.939
W1	Wohe River	Fuqiao	2004	7	115.491	33.8793	2.03	28.71	16.679	1.5499	2.16	7.681
W1	Wohe River	Fuqiao	2004	8	115.491	33.8793	2.64	30.11	9.859	2.4086	4.159	7.697
W1	Wohe River	Fuqiao	2004	9	115.491	33.8793	2.52	25.89	11.016	2.7088	4.1	7.679
W1	Wohe River	Fuqiao	2004	10	115.491	33.8793	1.61	17.06	24.9055	2.325	4.3	7.805
W1	Wohe River	Fuqiao	2004	11	115.491	33.8793	0.72	12.19	11.239	1.7002	1.97	8.082
W1	Wohe River	Fuqiao	2004	12	115.491	33.8793	1.19	7.5	9.37	1.7909	3.87	8.099
W1	Wohe River	Fuqiao	2005	1	115.491	33.8793	0.98	4.61	7.267	1.8813	1.419	7.794
W1	Wohe River	Fuqiao	2005	2	115.491	33.8793	1.52	10.72	24.41	2.2453	4.124	7.687
W1	Wohe River	Fuqiao	2005	3	115.491	33.8793	0.96	14.16	17.0755	3.2099	2.395	7.635
W1	Wohe River	Fuqiao	2005	4	115.491	33.8793	2.55	19.1	#DIV/0!	3.4131	2.06	7.627
W1	Wohe River	Fuqiao	2005	5	115.491	33.8793	3	23.02	39.3323	3.8085	3.338	7.585
W1	Wohe River	Fuqiao	2005	6	115.491	33.8793	1.77	28.35	38.2483	3.7239	2.365	7.571
W1	Wohe River	Fuqiao	2005	7	115.491	33.8793	0.63	29.36	520.86	2.2011	2.814	7.722
W1	Wohe River	Fuqiao	2005	8	115.491	33.8793	2.4	29.33	812.178	1.6571	3.802	7.759
W1	Wohe River	Fuqiao	2005	9	115.491	33.8793	1.09	26.11	911.285	1.258	3.3	7.962
W1	Wohe River	Fuqiao	2005	10	115.491	33.8793	1.87	17.42	572.026	1.3592	3.355	8.247
W1	Wohe River	Fuqiao	2005	11	115.491	33.8793	1.96	13.7	267.585	1.9031	3.607	7.692
W1	Wohe River	Fuqiao	2005	12	115.491	33.8793	0.89	7.27	245.554	1.1839	3.653	7.899
W1	Wohe River	Fuqiao	2006	1	115.491	33.8793	2.96	5.14	242.348	1.057	3.39	7.89
W1	Wohe River	Fuqiao	2006	2	115.491	33.8793	2.68	11.18	239.127	0.8136	3.244	8.156
W1	Wohe River	Fuqiao	2006	3	115.491	33.8793	2.24	14.66	118.713	2.0167	3.668	7.627
W1	Wohe River	Fuqiao	2006	4	115.491	33.8793	1.06	19.1	136.725	2.1488	3.708	7.611
W1	Wohe River	Fuqiao	2006	5	115.491	33.8793	2.83	23.4	284.4	2.0269	3.718	7.747
W1	Wohe River	Fuqiao	2006	6	115.491	33.8793	1.8	27.35	132.47	2.1287	4.41	7.615
W1	Wohe River	Fuqiao	2006	7	115.491	33.8793	1.63	29.38	#DIV/0!	2.1958	4.244	7.542
W1	Wohe River	Fuqiao	2006	8	115.491	33.8793	1.39	29.23	81.585	4.3651	7.794	7.598
W1	Wohe River	Fuqiao	2006	9	115.491	33.8793	2.55	25.69	74.63	5.8756	12.183	7.662
W1	Wohe River	Fuqiao	2006	10	115.491	33.8793	2.68	16.08	45.07	6.8014	9.754	7.513
W1	Wohe River	Fuqiao	2006	11	115.491	33.8793	1.63	12.94	66.11	6.035	8.572	7.511
W1	Wohe River	Fuqiao	2006	12	115.491	33.8793	2.32	7.63	54.13	4.304	7.037	7.468
W1	Wohe River	Fuqiao	2007	1	115.491	33.8793	1.01	4.21	73.28	4.0499	6.805	7.419
W1	Wohe River	Fuqiao	2007	2	115.491	33.8793	2.61	10.38	60.655	3.9294	6.795	7.382
W1	Wohe River	Fuqiao	2007	3	115.491	33.8793	1.7	16.62	48.83	3.8904	6.956	7.391
W1	Wohe River	Fuqiao	2007	4	115.491	33.8793	0.77	16.41	41.245	3.7684	6.183	7.44
W1	Wohe River	Fuqiao	2007	5	115.491	33.8793	0.9	24.68	39.26	3.8319	6.118	7.5
W1	Wohe River	Fuqiao	2007	6	115.491	33.8793	2.09	27.86	50.5833	3.9804	6.835	7.56
W1	Wohe River	Fuqiao	2007	7	115.491	33.8793	2	28.38	39.09	3.722	6.683	7.62
W1	Wohe River	Fuqiao	2007	8	115.491	33.8793	2.56	30.55	51.7633	3.8692	6.951	7.6
W1	Wohe River	Fuqiao	2007	9	115.491	33.8793	1.31	25.03	33.82	2.9606	5.911	7.65
W1	Wohe River	Fuqiao	2007	10	115.491	33.8793	2.06	16.81	77.2388	2.1171	5.724	7.74
W1	Wohe River	Fuqiao	2007	11	115.491	33.8793	1.5	12.55	36.88	2.1118	5.821	7.78
W1	Wohe River	Fuqiao	2007	12	115.491	33.8793	1.27	7.52	58.215	3.075	5.343	7.7
W1	Wohe River	Fuqiao	2008	1	115.491	33.8793	1.08	4.32	65.88	2.2519	5.313	7.65
W1	Wohe River	Fuqiao	2008	2	115.491	33.8793	2.87	10.88	45.68	2.7524	5.298	7.68
W1	Wohe River	Fuqiao	2008	3	115.491	33.8793	1.51	17	46.47	2.6464	5.537	7.65
W1	Wohe River	Fuqiao	2008	4	115.491	33.8793	0.82	17.77	58.2	2.7557	5.263	7.68
W1	Wohe River	Fuqiao	2008	5	115.491	33.8793	1.73	25	90.24	2.9313	5.004	7.67
W1	Wohe River	Fuqiao	2008	6	115.491	33.8793	2.09	27.7	43.18	3.186	4.337	7.7
W1	Wohe River	Fuqiao	2008	7	115.491	33.8793	0.73	28.26	28.814	3.4175	4.317	7.68
W1	Wohe River	Fuqiao	2008	8	115.491	33.8793	0.58	30.62	47.394	3.4597	4.516	7.61
W1	Wohe River	Fuqiao	2008	9	115.491	33.8793	2.84	25.87	43.165	3.2894	4.586	7.74
W1	Wohe River	Fuqiao	2008	10	115.491	33.8793	0.66	16.78	46.83	3.5079	4.735	7.81
W1	Wohe River	Fuqiao	2008	11	115.491	33.8793	2.48	13.06	39.175	3.648	4.297	7.58
W1	Wohe River	Fuqiao	2008	12	115.491	33.8793	1.58	7.25	110.76	3.3556	4.531	7.59
W1	Wohe River	Fuqiao	2009	1	115.491	33.8793	2.91	4.09	432.78	3.7518	4.282	7.52
W1	Wohe River	Fuqiao	2009	2	115.491	33.8793	0.9	11.64	373.36	3.2556	5.063	7.59
W1	Wohe River	Fuqiao	2009	3	115.491	33.8793	0.77	16.13	141.83	3.9396	4.519	7.47
W1	Wohe River	Fuqiao	2009	4	115.491	33.8793	2.15	17.13	112.314	3.8505	4.358	7.47
W1	Wohe River	Fuqiao	2009	5	115.491	33.8793	1.78	23.67	463.1	4.1678	4.469	7.51
W1	Wohe River	Fuqiao	2009	6	115.491	33.8793	1.51	27.29	299.19	4.1718	4.61	7.49
W1	Wohe River	Fuqiao	2009	7	115.491	33.8793	1.5	28.55	203.11	3.7299	4.146	7.45
W1	Wohe River	Fuqiao	2009	8	115.491	33.8793	2.95	29.06	154.13	3.6041	4.373	7.43
W1	Wohe River	Fuqiao	2009	9	115.491	33.8793	1.67	26.14	122.93	3.5732	4.443	7.47
W1	Wohe River	Fuqiao	2009	10	115.491	33.8793	2.62	16.05	79.075	3.1161	4.605	7.44
W1	Wohe River	Fuqiao	2009	11	115.491	33.8793	2.15	12.22	75.67	3.2788	4.479	7.47
W1	Wohe River	Fuqiao	2009	12	115.491	33.8793	1.88	7.32	46.54	3.5225	4.353	7.52
W1	Wohe River	Fuqiao	2010	1	115.491	33.8793	2.73	5.78	60.445	4.0328	5.104	7.53
W1	Wohe River	Fuqiao	2010	2	115.491	33.8793	2.55	10.81	29.61	5.8031	7.548	7.45
W1	Wohe River	Fuqiao	2010	3	115.491	33.8793	2.49	15.17	38.11	6.11	7.074	7.44
W1	Wohe River	Fuqiao	2010	4	115.491	33.8793	2.31	17.45	40.44	4.8139	5.688	7.5
W1	Wohe River	Fuqiao	2010	5	115.491	33.8793	2.78	24.24	50.69	5.1072	5.613	7.53
W1	Wohe River	Fuqiao	2010	6	115.491	33.8793	1.2	27.86	50.99	6.4803	6.343	7.56
W1	Wohe River	Fuqiao	2010	7	115.491	33.8793	2.03	28.76	42.8467	6.2501	8.168	7.41
W1	Wohe River	Fuqiao	2010	8	115.491	33.8793	1.14	30.23	45.42	5.6194	7.654	7.41
W1	Wohe River	Fuqiao	2010	9	115.491	33.8793	1.2	25.99	57.0433	5.2598	7.044	7.45
W1	Wohe River	Fuqiao	2010	10	115.491	33.8793	0.7	17.5	185	5.3637	6.404	7.51
W1	Wohe River	Fuqiao	2010	11	115.491	33.8793	0.97	13.82	56.522	6.2849	5.406	7.53
W1	Wohe River	Fuqiao	2010	12	115.491	33.8793	1.61	7.09	149.46	4.9824	5.502	7.61
W1	Wohe River	Fuqiao	2011	1	115.491	33.8793	0.6	4.78	77.46	4.8686	5.356	7.68
W1	Wohe River	Fuqiao	2011	2	115.491	33.8793	1.63	11.51	502.92	4.8036	4.917	7.72
W1	Wohe River	Fuqiao	2011	3	115.491	33.8793	0.63	15.42	38	5.2347	4.927	7.66
W1	Wohe River	Fuqiao	2011	4	115.491	33.8793	1.85	18.83	45.2	4.9812	5.114	7.8
W1	Wohe River	Fuqiao	2011	5	115.491	33.8793	2.85	24.73	47.515	4.7886	4.872	7.71
W1	Wohe River	Fuqiao	2011	6	115.491	33.8793	2.17	27.98	64.9	4.7509	5.119	7.73
W1	Wohe River	Fuqiao	2011	7	115.491	33.8793	2.74	28.2	66.955	5.0946	4.665	7.72
W1	Wohe River	Fuqiao	2011	8	115.491	33.8793	0.87	29.25	64.2	5.2463	4.554	7.78
W1	Wohe River	Fuqiao	2011	9	115.491	33.8793	0.82	26.81	64.4	5.412	4.595	7.75
W1	Wohe River	Fuqiao	2011	10	115.491	33.8793	2	17.04	60.95	5.2592	4.534	7.73
W1	Wohe River	Fuqiao	2011	11	115.491	33.8793	1.44	12.24	63.9	6.1579	5.376	7.66
W1	Wohe River	Fuqiao	2011	12	115.491	33.8793	0.58	7.86	74.8	6.3092	5.28	7.67
W1	Wohe River	Fuqiao	2012	1	115.491	33.8793	1.98	4.19	75.9	5.4405	5.824	7.64
W1	Wohe River	Fuqiao	2012	2	115.491	33.8793	2.13	11.13	75	5.3256	5.497	7.63
W1	Wohe River	Fuqiao	2012	3	115.491	33.8793	0.71	15.2	72.2	5.5963	6.641	7.62
W1	Wohe River	Fuqiao	2012	4	115.491	33.8793	1.77	19.03	75.3	4.764	6.413	7.695
W1	Wohe River	Fuqiao	2012	5	115.491	33.8793	1.85	23.13	74.1	3.967	9.078	7.697
W1	Wohe River	Fuqiao	2012	6	115.491	33.8793	1.21	28.46	74.8	3.997	6.625	7.655
W1	Wohe River	Fuqiao	2012	7	115.491	33.8793	1.57	28.12	69.4	4.763	11.388	7.7
W1	Wohe River	Fuqiao	2012	8	115.491	33.8793	0.74	30.93	61.1	4.265	8.702	7.75
W1	Wohe River	Fuqiao	2012	9	115.491	33.8793	1.69	25.04	58	4.539	5.504	7.819
W1	Wohe River	Fuqiao	2012	10	115.491	33.8793	2.47	17.95	61.635	4.396	6.193	7.856
W1	Wohe River	Fuqiao	2012	11	115.491	33.8793	2.33	12	52.315	2.629		8.393
W1	Wohe River	Fuqiao	2012	12	115.491	33.8793	2.31	7.94	73.2	5.657	6.293	8.012
W1	Wohe River	Fuqiao	2013	1	115.491	33.8793	1.19	5.82	63.3	5.098	6.532	7.867
W1	Wohe River	Fuqiao	2013	2	115.491	33.8793	2.17	10.69	76.985	5.144	6.196	7.85
W1	Wohe River	Fuqiao	2013	3	115.491	33.8793	1.47	15.12	70.1	5.343	5.854	7.868
W1	Wohe River	Fuqiao	2013	4	115.491	33.8793	1.95	18.56	41.15	5.995	5.821	7.872
W1	Wohe River	Fuqiao	2013	5	115.491	33.8793	1.79	24.91	77.3	6.936	5.122	7.892
W1	Wohe River	Fuqiao	2013	6	115.491	33.8793	0.66	28.83	45.32	7.145	5.38	7.872
W1	Wohe River	Fuqiao	2013	7	115.491	33.8793	1.73	29.17	56.635	7.675	5.702	7.844
W1	Wohe River	Fuqiao	2013	8	115.491	33.8793	2.07	29.86	43.78	7.521	15.264	7.888
W1	Wohe River	Fuqiao	2013	9	115.491	33.8793	1.33	25.87	55.19	7.518	5.43	7.945
W1	Wohe River	Fuqiao	2013	10	115.491	33.8793	2.47	17.08	40.565	7.87	5.684	7.969
W1	Wohe River	Fuqiao	2013	11	115.491	33.8793	1.08	12.11	52.52	7.483	5.832	7.885
W1	Wohe River	Fuqiao	2013	12	115.491	33.8793	1.72	6.12	37.17	7.558	5.724	7.913
W1	Wohe River	Fuqiao	2014	1	115.491	33.8793	0.97	5.84	58.5767	7.597	4.926	7.957
W1	Wohe River	Fuqiao	2014	2	115.491	33.8793	1.46	10.94	35.7133	7.553	5.187	8.037
W1	Wohe River	Fuqiao	2014	3	115.491	33.8793	1.7	15.59	42.2233	7.311	5.634	7.985
W1	Wohe River	Fuqiao	2014	4	115.491	33.8793	1.78	16.11	29.6017	7.069	5.8	8.021
W1	Wohe River	Fuqiao	2014	5	115.491	33.8793	0.69	24.39	33.36	7.12	5.966	8.035
W1	Wohe River	Fuqiao	2014	6	115.491	33.8793	2.23	28.27	32.89	7.171	6.132	8.049
W1	Wohe River	Fuqiao	2014	7	115.491	33.8793	2.69	29.72	29.33	7.222	6.298	8.063
W1	Wohe River	Fuqiao	2014	8	115.491	33.8793	0.72	30.94	33.6767	7.273	6.464	8.077
W1	Wohe River	Fuqiao	2014	9	115.491	33.8793	2.12	25.52	42.1175	7.324	6.63	8.091
W1	Wohe River	Fuqiao	2014	10	115.491	33.8793	2.02	16.31	34.07	9.271	6.458	8.122
W1	Wohe River	Fuqiao	2014	11	115.491	33.8793	2.94	13.62	45.605	7.4047	4.797	7.97
W1	Wohe River	Fuqiao	2014	12	115.491	33.8793	2.12	7.68	29.725	6.9028	5.221	7.91
W1	Wohe River	Fuqiao	2015	1	115.491	33.8793	0.7	4.98	31.84	6.3245	4.473	7.87
W1	Wohe River	Fuqiao	2015	2	115.491	33.8793	2.43	11.75	37.86	6.7353	4.762	7.88
W1	Wohe River	Fuqiao	2015	3	115.491	33.8793	2.87	16.5	35.2	6.7321	4.339	7.87
W1	Wohe River	Fuqiao	2015	4	115.491	33.8793	2.02	19.37	41.88	7.2443	4.364	7.91
W1	Wohe River	Fuqiao	2015	5	115.491	33.8793	1.73	23.15	42.095	6.2141	4.045	7.93
W1	Wohe River	Fuqiao	2015	6	115.491	33.8793	2.49	28.88	34.3	5.8758	4.214	7.96
W1	Wohe River	Fuqiao	2015	7	115.491	33.8793	1.36	29.36	28.298	5.7198	3.566	7.93
W1	Wohe River	Fuqiao	2015	8	115.491	33.8793	1.2	31	23.4867	5.3251	4.483	7.94
W1	Wohe River	Fuqiao	2015	9	115.491	33.8793	0.79	26.28	29.35	5.4164	4.05	7.97
W1	Wohe River	Fuqiao	2015	10	115.491	33.8793	2	16.01	40.6	5.4352	3.86	8.03
W1	Wohe River	Fuqiao	2015	11	115.491	33.8793	1.11	13.39	40.53	5.5535	3.681	8.05
W1	Wohe River	Fuqiao	2015	12	115.491	33.8793	1.62	6.16	25.0625	5.4853	3.83	7.87
W1	Wohe River	Fuqiao	2016	1	115.491	33.8793	0.99	4.84	25.74	6.1809	3.82	7.87
W1	Wohe River	Fuqiao	2016	2	115.491	33.8793	1.15	10.63	25.67	7.2848	4.598	7.84
W1	Wohe River	Fuqiao	2016	3	115.491	33.8793	2.62	16.53	21.01	6.3664	3.616	7.87
W1	Wohe River	Fuqiao	2016	4	115.491	33.8793	0.76	18.87	29.805	5.8707	3.96	7.85
W1	Wohe River	Fuqiao	2016	5	115.491	33.8793	2.24	24.86	24.41	5.6844	3.676	7.88
W1	Wohe River	Fuqiao	2016	6	115.491	33.8793	0.97	27.42	27.3033	6.5121	4.03	7.89
W1	Wohe River	Fuqiao	2016	7	115.491	33.8793	0.68	28.96	22.93	6.7995	3.81	7.85
W1	Wohe River	Fuqiao	2016	8	115.491	33.8793	2.01	29.67	38.81	7.4027	3.84	7.85
W1	Wohe River	Fuqiao	2016	9	115.491	33.8793	0.96	25.89	26.71	7.6124	4.075	7.81
W1	Wohe River	Fuqiao	2016	10	115.491	33.8793	2.12	17.2	58.76	4.4191	3.995	7.84
W1	Wohe River	Fuqiao	2016	11	115.491	33.8793	0.9	12.12	29.695	6.8669	4.518	7.81
W1	Wohe River	Fuqiao	2016	12	115.491	33.8793	1.77	7.71	29.5433	7.7665	4.563	7.84
W1	Wohe River	Fuqiao	2017	1	115.491	33.8793	0.88	5.73	36.7467	7.6958	4.104	7.92
W1	Wohe River	Fuqiao	2017	2	115.491	33.8793	2.62	11.92	27.7733	7.4157	4.065	7.98
W1	Wohe River	Fuqiao	2017	3	115.491	33.8793	2.13	12.34	31.9	7.2899	4.119	7.93
W1	Wohe River	Fuqiao	2017	4	115.491	33.8793	2.89	10.73	49.795	6.9006	3.995	8
W1	Wohe River	Fuqiao	2017	5	115.491	33.8793	2.28	10.49	25.64	6.8734	4.323	8.02
W1	Wohe River	Fuqiao	2017	6	115.491	33.8793	1.57	9.05	25.72	6.8215	3.818	7.98
W1	Wohe River	Fuqiao	2017	7	115.491	33.8793	1.49	10.68	26.35	6.5563	3.688	7.96
W1	Wohe River	Fuqiao	2017	8	115.491	33.8793	2.08	10.57	27.485	5.6015	3.069	7.95
W1	Wohe River	Fuqiao	2017	9	115.491	33.8793	1.52	8.76	19.5	5.7851	3.838	7.97
W1	Wohe River	Fuqiao	2017	10	115.491	33.8793	1.92	10.52	20.06	5.8837	3.613	8.08
W1	Wohe River	Fuqiao	2017	11	115.491	33.8793	1.87	9.46	19.02	6.2378	4.148	8.14
W1	Wohe River	Fuqiao	2017	12	115.491	33.8793	1.06	6.62	22.94	6.75	4.612	8.07
W1	Wohe River	Fuqiao	2018	1	115.491	33.8793	3	5.1	24.465	6.7215	4.622	8.04
W1	Wohe River	Fuqiao	2018	2	115.491	33.8793	1.4	10.55	18.85	6.8237	4.043	8.06
W1	Wohe River	Fuqiao	2018	3	115.491	33.8793	2.56	14.25	23.625	8.0025	5.462	8.14
W1	Wohe River	Fuqiao	2018	4	115.491	33.8793	1.78	17.59	16.05	7.4826	5.182	8.12
W1	Wohe River	Fuqiao	2018	5	115.491	33.8793	1.21	23.81	19.365	7.6853	5.432	8.11
W1	Wohe River	Fuqiao	2018	6	115.491	33.8793	0.88	27.89	28.0875	7.1581	4.123	8.02
W1	Wohe River	Fuqiao	2018	7	115.491	33.8793	1.11	30	37.0167	6.2235	3.853	7.98
W1	Wohe River	Fuqiao	2018	8	115.491	33.8793	1.01	30.17	17	7.1635	4.592	7.95
W1	Wohe River	Fuqiao	2018	9	115.491	33.8793	2.26	26	16.04	6.7534	3.868	7.94
W1	Wohe River	Fuqiao	2018	10	115.491	33.8793	1.14	17.96	35.6767	6.3202	4.073	8.01
W1	Wohe River	Fuqiao	2018	11	115.491	33.8793	1.8	13.56	25.99	7.1904	4.607	8.05
W1	Wohe River	Fuqiao	2018	12	115.491	33.8793	2.9	7.77	21.67	6.9334	4.318	7.99
W1	Wohe River	Fuqiao	2019	1	115.491	33.8793	2.18	4.53	32.358	7.5065	4.607
W1	Wohe River	Fuqiao	2019	2	115.491	33.8793	2.55	11.22	35.6225	7.6011	4.602	7.98
W1	Wohe River	Fuqiao	2019	3	115.491	33.8793	2.7	14.35	40.21	7.7685	4.373	8
W1	Wohe River	Fuqiao	2019	4	115.491	33.8793	1.34	19.31	18.93	7.0526	3.913	8.02
W1	Wohe River	Fuqiao	2019	5	115.491	33.8793	2.69	24.49	20.34	7.9019	4.143	7.95
W1	Wohe River	Fuqiao	2019	6	115.491	33.8793	2.55	28.76	35.5667	6.7884	3.878	8.02
W1	Wohe River	Fuqiao	2019	7	115.491	33.8793	1.54	28.96	43.8467	6.6751	4.113	8.06
W1	Wohe River	Fuqiao	2019	8	115.491	33.8793	2.08	30.15	37.38	7.2673	3.968	8
W1	Wohe River	Fuqiao	2019	9	115.491	33.8793	2.07	26.99	29.64	6.9768	3.608	8.02
W1	Wohe River	Fuqiao	2019	10	115.491	33.8793	1.95	16.54	21.045	7.1473	3.613	8.06
W1	Wohe River	Fuqiao	2019	11	115.491	33.8793	2.18	13	25.99	7.4005	4.073	8.12
W1	Wohe River	Fuqiao	2019	12	115.491	33.8793	2.19	6.42	27.8325	7.2467	3.743	8.14
W1	Wohe River	Fuqiao	2020	1	115.491	33.8793	2.26	5.37	19.7	7.498	4.264	8.12
W1	Wohe River	Fuqiao	2020	2	115.491	33.8793	0.64	10.94	28.8475	7.1551	4.69	8.08
W1	Wohe River	Fuqiao	2020	3	115.491	33.8793	1.87	16.76	33.8775	7.589	4.214	8.02
W1	Wohe River	Fuqiao	2020	4	115.491	33.8793	2.76	17.44	34.925	7.8448	4.432	8.06
W1	Wohe River	Fuqiao	2020	5	115.491	33.8793	1.15	24.78	18.995		5.39	8.16
W1	Wohe River	Fuqiao	2020	6	115.491	33.8793	2.89	28.92	31.86	8.0159	4.685	8.12
W1	Wohe River	Fuqiao	2020	7	115.491	33.8793	2.15	29.64	30.0683	8.2171	4.705	8.15
W1	Wohe River	Fuqiao	2020	8	115.491	33.8793	1.77	30.31	23.6967	8.159	4.452	8.1
W1	Wohe River	Fuqiao	2020	9	115.491	33.8793	1.73	26.78	9.26667	8.2411	3.743	8.1
W1	Wohe River	Fuqiao	2020	10	115.491	33.8793	1.38	17.34	15.43	7.5376	4.288	8.06
W1	Wohe River	Fuqiao	2020	11	115.491	33.8793	1.31	12.28	11.22	7.3891	4.155	8.11
W1	Wohe River	Fuqiao	2020	12	115.491	33.8793	3	6.02	37.412	7.0515	4.194	8.17
W2	Wohe River	Zhifang	2003	1	114.164	33.6867	1.25	5.94	12.47	7.2455	4.616	8.16
W2	Wohe River	Zhifang	2003	2	114.164	33.6867	1.49	10.25	19.89	8.3057	4.908	8.05
W2	Wohe River	Zhifang	2003	3	114.164	33.6867	2.71	14.87	9.31	8.2341	5.127	8.05
W2	Wohe River	Zhifang	2003	4	114.164	33.6867	2.03	18.91	13.18	8.4084	5.206	8.1
W2	Wohe River	Zhifang	2003	5	114.164	33.6867	0.71	23.09	18.36	8.2771	5.156	8.12
W2	Wohe River	Zhifang	2003	6	114.164	33.6867	1.4	27.46	38.2825	7.7618	4.765	8.16
W2	Wohe River	Zhifang	2003	7	114.164	33.6867	1.76	29.56	27.68	7.9141	4.487	8.17
W2	Wohe River	Zhifang	2003	8	114.164	33.6867	2.17	30.34	40.71		5.221	8.25
W2	Wohe River	Zhifang	2003	9	114.164	33.6867	2.85	25.28	16.4	8.4173	4.74	8.13
W2	Wohe River	Zhifang	2003	10	114.164	33.6867	2.37	16.91	35.12	8.6698	5.181	8.11
W2	Wohe River	Zhifang	2003	11	114.164	33.6867	2.79	13.34	15.75	8.2329	4.918	8.11
W2	Wohe River	Zhifang	2003	12	114.164	33.6867	1.83	7.65	27.0967	8.1472	4.457	8.08
W2	Wohe River	Zhifang	2004	1	114.164	33.6867	1.91	5.94	17.13	8.2335	4.432	8.04
W2	Wohe River	Zhifang	2004	2	114.164	33.6867	2.03	10.78	28.67	7.8937	4.422	7.99
W2	Wohe River	Zhifang	2004	3	114.164	33.6867	2.61	15.72	31.515	8.35	4.214	8.02
W2	Wohe River	Zhifang	2004	4	114.164	33.6867	2.4	18.95	22.41	8.0982	3.485	8.07
W2	Wohe River	Zhifang	2004	5	114.164	33.6867	1.5	24.37	24.76	7.2564	3.49	8.1
W2	Wohe River	Zhifang	2004	6	114.164	33.6867	1.02	27.62	64.69	7.2942	3.693	8.11
W2	Wohe River	Zhifang	2004	7	114.164	33.6867	1.84	28.46	74.94	8.3017	4.465	8.04
W2	Wohe River	Zhifang	2004	8	114.164	33.6867	1.09	30.84	26.66	8.1518	3.976	8.06
W2	Wohe River	Zhifang	2004	9	114.164	33.6867	0.64	25.86	34.2733	8.088		8.07
W2	Wohe River	Zhifang	2004	10	114.164	33.6867	2.92	17	21.1	8.3379	3.824	8.0613
W2	Wohe River	Zhifang	2004	11	114.164	33.6867	1.42	12.83	42.935	7.6329	3.895	8.0804
W2	Wohe River	Zhifang	2004	12	114.164	33.6867	1.2	7.57	38.5	8.0714	4.364	8.0815
W2	Wohe River	Zhifang	2005	1	114.164	33.6867	2.96	4.04	28.575	8.0782	4.394	8.1195
W2	Wohe River	Zhifang	2005	2	114.164	33.6867	0.97	10.34	14.36	7.9753	4.475	8.1341
W2	Wohe River	Zhifang	2005	3	114.164	33.6867	1.75	15.64	15.3	8.3968	4.712	8.1963
W2	Wohe River	Zhifang	2005	4	114.164	33.6867	1.81	19.16	18.02	8.2182	5.192	8.2514
W2	Wohe River	Zhifang	2005	5	114.164	33.6867	2.26	24.97	28.6	8.2016	5.343	8.3853
W2	Wohe River	Zhifang	2005	6	114.164	33.6867	2.7	27.94	28.88	8.9277	4.475	8.2481
W2	Wohe River	Zhifang	2005	7	114.164	33.6867	2.37	29.97	38.785	8.873	4.621	8.3255
W2	Wohe River	Zhifang	2005	8	114.164	33.6867	1.15	30.46	30.91	8.1984	5.419	8.4202
W2	Wohe River	Zhifang	2005	9	114.164	33.6867	0.86	25.96	74.77	7.855	5.686	8.3811
W2	Wohe River	Zhifang	2005	10	114.164	33.6867	2.66	16.3	66.63	7.8552	6.15	8.4116
W2	Wohe River	Zhifang	2005	11	114.164	33.6867	1.47	12.87	53.47	7.5856	5.61	8.3678
W2	Wohe River	Zhifang	2005	12	114.164	33.6867	2.84	6.49	42.43	7.3808	5.262	8.3334
W2	Wohe River	Zhifang	2006	1	114.164	33.6867	1.2	4.41	45.18	7.8985	6.115	8.2478
W2	Wohe River	Zhifang	2006	2	114.164	33.6867	1.31	11.2	41.39	8.0524	5.913	8.2081
W2	Wohe River	Zhifang	2006	3	114.164	33.6867	0.91	14.49	36.61	7.8829	5.63	8.2912
W2	Wohe River	Zhifang	2006	4	114.164	33.6867	0.84	18.49	53.4925	7.1546	5.212	8.2167
W2	Wohe River	Zhifang	2006	5	114.164	33.6867	2.72	23.38	31.095	7.1565	5.408	8.2137
W2	Wohe River	Zhifang	2006	6	114.164	33.6867	2.08	27.16	31.3975	7.8483	5.873	8.3352
W2	Wohe River	Zhifang	2006	7	114.164	33.6867	1.16	29.1	54.325	7.9846	5.913	8.3941
W2	Wohe River	Zhifang	2006	8	114.164	33.6867	0.64	29.21	40.5567	8.0993	5.272	8.4263
W2	Wohe River	Zhifang	2006	9	114.164	33.6867	2.18	25.36	36.12	8.2162	4.914	8.3461
W2	Wohe River	Zhifang	2006	10	114.164	33.6867	0.8	16.51	32.535	8.1721	5.651	8.5319
W2	Wohe River	Zhifang	2006	11	114.164	33.6867	2.49	12.44	33.62	7.1619	5.544	8.4327
W2	Wohe River	Zhifang	2006	12	114.164	33.6867	2.26	7.31	55.63	7.2808	7.3	8.4543
W2	Wohe River	Zhifang	2007	1	114.164	33.6867	2.01	4.85	39.755	7.1564	5.559	8.3457
W2	Wohe River	Zhifang	2007	2	114.164	33.6867	1.87	11.04	#DIV/0!	7.1417	6.006	8.3426
W2	Wohe River	Zhifang	2007	3	114.164	33.6867	1.83	16.73	39.815	6.8708	5.808	8.315
W2	Wohe River	Zhifang	2007	4	114.164	33.6867	2.31	16.11	34.0767	7.6604	8.34	8.324
W2	Wohe River	Zhifang	2007	5	114.164	33.6867	2.77	23	34.2767	7.6028	8.315	8.2938
W2	Wohe River	Zhifang	2007	6	114.164	33.6867	2.89	28.44	38.76	7.4683	8.899	8.3209
W2	Wohe River	Zhifang	2007	7	114.164	33.6867	1.08	28.17	35.55	7.0497	6.701	8.2376
[truncated: 377 more rows]
